# Supplementary material for: Response to First-Line Ritonavir-Boosted Protease Inhibitors (PI/r)-Based Regimens in HIV Positive Patients Presenting to Care with Low CD4 Counts: Data from the Icona Foundation Cohort
Source: PLoS One. 2016 Jun 27;11(6):e0156360. doi: 10.1371/journal.pone.0156360 (PMC4922579; doi:10.1371/journal.pone.0156360)
Supplement: S1 Dataset — (XLSX) [file pone.0156360.s001.xlsx]

## Sheet: plos_submission dataset.xls
CODICE_INTERNO	no_italian	north	center	south	female	age	het	idu	homo	other	on_ftc	on_tru	on_efa	on_nev	on_lop	on_taz	on_dar	on_ril	on_ral	y_cart	cd4_cart	ccgroup	on_kiv	on_old	on_oth	disoc	dipend	auto	salt	stud	pens	inval	house	othlav	noistr	elem	medie	liceo	univ	unk_dose	qd_dose	bd_dose	aids_cart	diabet	cardio_cart	hbvpos	hbvunk	hbvneg	hcv_neg
C04-IVAT20BL1	0	1	0	0	0	37	0	1	0	0	1	1	0	0	1	0	0	0	0	2010	288	LPV	0	0	0	0	1	0	0	0	0	0	0	0	0	0	1	0	0	1	0	0	0	0	0	0	0	1	0
A00-LNMR04FA	0	1	0	0	1	35	1	0	0	0	1	1	0	0	0	1	0	0	0	2010	330	ATV	0	0	0	0	1	0	0	0	0	0	0	0	0	0	0	1	0	1	0	0	0	0	0	0	0	1	1
B00-AC38	0	1	0	0	0	39	0	1	0	0	1	1	0	0	0	0	1	0	0	2011	333	DRV	0	0	0	0	1	0	0	0	0	0	0	0	0	0	1	0	0	0	1	0	0	0	0	0	0	1	0
A09-BD09	0	1	0	0	1	37	0	1	0	0	1	1	0	0	0	1	0	0	0	2010	77	ATV	0	0	0	1	0	0	0	0	0	0	0	0	0	0	0	1	0	1	0	0	0	0	0	0	0	1	0
A05-CF03	0	1	0	0	0	32	0	1	0	0	1	1	0	0	0	1	0	0	0	2011	190	ATV	0	0	0	1	0	0	0	0	0	0	0	0	0	0	1	0	0	1	0	0	0	0	0	0	0	1	0
C05-010	0	1	0	0	1	45	1	0	0	0	0	0	0	0	0	0	1	0	0	2009	127	DRV	1	0	0	0	1	0	0	0	0	0	0	0	1	0	0	0	0	0	1	0	0	0	0	0	0	1	1
F09-JAF100704	1	0	0	1	1	27	1	0	0	0	1	1	0	0	1	0	0	0	0	2010	669	LPV	0	0	0	0	0	0	0	0	0	0	0	1	1	0	0	0	0	1	0	0	1	0	0	0	0	1	1
E00-RLAINI70	0	0	1	0	1	35	1	0	0	0	1	1	0	0	0	1	0	0	0	2010	272	ATV	0	0	0	0	1	0	0	0	0	0	0	0	0	0	1	0	0	1	0	0	0	0	0	0	0	1	1
E00-ZIAUDO66	0	0	1	0	1	33	0	1	0	0	1	1	0	0	1	0	0	0	0	2010	334	LPV	0	0	0	1	0	0	0	0	0	0	0	0	0	0	1	0	0	1	0	0	0	0	0	0	0	1	0
B02-049RP6005	0	1	0	0	1	37	1	0	0	0	1	1	0	0	0	1	0	0	0	2010	313	ATV	0	0	0	0	0	0	0	0	0	0	1	0	0	1	0	0	0	1	0	0	0	0	0	0	0	1	1
C05-016	0	1	0	0	0	32	0	0	1	0	1	1	0	0	0	0	1	0	0	2013	29	DRV	0	0	0	0	1	0	0	0	0	0	0	0	1	0	0	0	0	0	1	0	0	0	0	0	1	0	0
C02-TP300564	0	1	0	0	0	37	0	1	0	0	1	1	0	0	0	1	0	0	0	2009	288	ATV	0	0	0	0	1	0	0	0	0	0	0	0	1	0	0	0	0	1	0	0	0	0	0	0	0	1	0
C05-032	0	1	0	0	1	38	0	1	0	0	1	1	0	0	0	0	1	0	0	2013	346	DRV	0	0	0	0	1	0	0	0	0	0	0	0	0	0	0	1	0	0	1	0	0	0	0	0	0	1	0
A06-TP381	0	1	0	0	0	30	0	1	0	0	1	1	0	0	1	0	0	0	0	2009	313	LPV	0	0	0	0	1	0	0	0	0	0	0	0	0	0	1	0	0	1	0	0	0	0	0	0	0	1	0
D09-066	0	0	1	0	1	28	1	0	0	0	1	1	0	0	0	0	1	0	0	2012	188	DRV	0	0	0	0	0	0	1	0	0	0	0	0	0	0	1	0	0	0	1	0	0	0	0	0	0	1	1
A00-BSMU0100	0	1	0	0	0	40	0	1	0	0	1	1	0	0	1	0	0	0	0	2009	316	LPV	0	0	0	0	1	0	0	0	0	0	0	0	0	0	0	1	0	1	0	0	0	0	0	0	0	1	0
B00-MD04N	0	1	0	0	0	27	1	0	0	0	1	1	0	0	0	0	1	0	0	2011	327	DRV	0	0	0	0	1	0	0	0	0	0	0	0	0	0	0	1	0	0	1	0	0	0	0	0	0	1	1
B04-SGB070862	0	1	0	0	0	38	0	1	0	0	1	1	0	0	0	1	0	0	0	2012	421	ATV	0	0	0	0	1	0	0	0	0	0	0	0	0	0	1	0	0	1	0	0	1	0	0	0	0	1	0
D08-PA11M22D	0	0	1	0	0	41	1	0	0	0	0	0	0	0	0	1	0	0	0	2011	348	ATV	1	0	0	0	1	0	0	0	0	0	0	0	0	0	0	1	0	1	0	0	0	0	0	0	0	1	1
C05-081	0	1	0	0	0	35	0	1	0	0	1	1	0	0	0	1	0	0	0	2013	218	ATV	0	0	0	1	0	0	0	0	0	0	0	0	0	1	0	0	0	1	0	0	0	0	0	0	0	1	0
B00-38N	0	1	0	0	0	33	0	0	1	0	1	1	0	0	0	1	0	0	0	2009	301	ATV	0	0	0	0	1	0	0	0	0	0	0	0	0	0	1	0	0	1	0	0	0	0	0	0	1	0	1
E00-NNIOLO204	0	0	1	0	0	31	0	0	1	0	1	1	0	0	0	0	1	0	0	2010	300	DRV	0	0	0	0	0	1	0	0	0	0	0	0	0	0	0	1	0	0	1	0	0	0	0	0	0	1	1
D05-MM-77	0	0	1	0	0	39	0	1	0	0	1	1	0	0	0	1	0	0	0	2014	211	ATV	0	0	0	0	1	0	0	0	0	0	0	0	0	0	1	0	0	1	0	0	0	0	0	0	0	1	0
E08-TRESP-B56	0	0	1	0	0	38	0	0	1	0	1	1	0	0	0	1	0	0	0	2010	125	ATV	0	0	0	1	0	0	0	0	0	0	0	0	0	0	1	0	0	1	0	0	1	0	0	0	0	1	1
D11-024	0	0	1	0	1	21	1	0	0	0	1	1	0	0	0	1	0	0	0	2011	262	ATV	0	0	0	0	1	0	0	0	0	0	0	0	0	0	1	0	0	1	0	0	0	0	0	0	0	1	1
E08-TRESP-B80	0	0	1	0	1	35	1	0	0	0	1	1	0	0	0	0	1	0	0	2010	230	DRV	0	0	0	0	1	0	0	0	0	0	0	0	0	0	0	1	0	0	1	0	0	0	0	0	0	1	1
E08-TRESPC03	0	0	1	0	1	48	1	0	0	0	1	1	0	0	0	1	0	0	0	2010	323	ATV	0	0	0	0	1	0	0	0	0	0	0	0	0	0	1	0	0	1	0	0	0	0	0	1	0	0	1
D08-SF06M03D	0	0	1	0	0	20	1	0	0	0	1	1	0	0	0	1	0	0	0	2009	265	ATV	0	0	0	0	1	0	0	0	0	0	0	0	0	0	1	0	0	1	0	0	0	0	0	0	0	1	1
A01-PAC2004	0	1	0	0	1	38	1	0	0	0	1	1	0	0	1	0	0	0	0	2010	350	LPV	0	0	0	0	1	0	0	0	0	0	0	0	0	0	0	1	0	1	0	0	0	0	0	0	0	1	1
E00-ICOINO228	0	0	1	0	0	20	1	0	0	0	1	1	0	0	0	1	0	0	0	2012	327	ATV	0	0	0	0	1	0	0	0	0	0	0	0	0	0	0	1	0	1	0	0	0	0	0	0	0	1	1
A01-TS2005	0	1	0	0	1	35	1	0	0	0	0	0	0	0	0	0	1	0	0	2012	109	DRV	1	0	0	1	0	0	0	0	0	0	0	0	1	0	0	0	0	0	1	0	0	0	0	0	0	1	0
B05-10GL	0	1	0	0	0	32	0	1	0	0	1	1	0	0	0	1	0	0	0	2010	639	ATV	0	0	0	0	1	0	0	0	0	0	0	0	1	0	0	0	0	1	0	0	1	0	0	0	0	1	1
D11-046	1	0	1	0	1	27	1	0	0	0	1	1	0	0	0	1	0	0	0	2010	300	ATV	0	0	0	0	1	0	0	0	0	0	0	0	0	0	0	1	0	1	0	0	0	0	0	0	0	1	1
D05-BM-105	0	0	1	0	0	47	1	0	0	0	1	1	0	0	0	1	0	0	0	2010	334	ATV	0	0	0	0	0	1	0	0	0	0	0	0	1	0	0	0	0	1	0	0	0	0	0	0	0	1	1
B07-5690830	0	1	0	0	1	40	1	0	0	0	1	1	0	0	0	1	0	0	0	2009	302	ATV	0	0	0	0	0	0	0	0	0	0	1	0	0	0	1	0	0	1	0	0	0	0	0	0	0	1	1
B07-5691035	0	1	0	0	0	50	0	0	1	0	1	1	0	0	0	0	1	0	0	2011	132	DRV	0	0	0	0	1	0	0	0	0	0	0	0	0	0	1	0	0	0	1	0	0	0	1	0	0	1	1
D08-BL06M05D	0	0	1	0	0	55	0	0	1	0	1	1	0	0	0	1	0	0	0	2010	316	ATV	0	0	0	0	1	0	0	0	0	0	0	0	0	0	0	1	0	1	0	0	0	0	0	0	0	1	1
A13-OEVO11SP	0	1	0	0	1	35	1	0	0	0	1	1	0	0	0	1	0	0	0	2012	323	ATV	0	0	0	0	0	0	0	0	0	0	1	0	0	1	0	0	0	1	0	0	0	0	0	0	0	1	1
E08-TRESPE27	0	0	1	0	0	39	0	0	1	0	1	1	0	0	1	0	0	0	0	2010	246	LPV	0	0	0	0	1	0	0	0	0	0	0	0	1	0	0	0	0	1	0	0	0	0	0	0	0	1	1
E08-TRESPF06	0	0	1	0	0	47	0	0	1	0	1	1	0	0	0	1	0	0	0	2010	303	ATV	0	0	0	0	1	0	0	0	0	0	0	0	0	0	0	1	0	1	0	0	1	1	0	0	0	1	1
B04-MP241263	0	1	0	0	0	44	0	0	1	0	0	0	0	0	0	1	0	0	0	2009	319	ATV	1	0	0	0	0	1	0	0	0	0	0	0	0	0	1	0	0	1	0	0	0	0	0	0	0	1	1
E08-TRESPF10	0	0	1	0	0	34	0	0	0	1	1	1	0	0	0	1	0	0	0	2009	236	ATV	0	0	0	0	1	0	0	0	0	0	0	0	0	0	1	0	0	1	0	0	0	0	0	0	0	1	1
A13-PEVL69SP	0	1	0	0	0	45	0	0	1	0	1	1	0	0	0	1	0	0	0	2010	299	ATV	0	0	0	0	1	0	0	0	0	0	0	0	0	0	0	1	0	1	0	0	0	0	0	0	0	1	1
E08-TRESPF29	0	0	1	0	0	34	0	0	1	0	1	1	0	0	1	0	0	0	0	2009	335	LPV	0	0	0	0	1	0	0	0	0	0	0	0	0	0	0	1	0	1	0	0	0	0	0	1	0	0	1
E08-TRESPF37	0	0	1	0	0	27	0	0	1	0	1	1	0	0	0	1	0	0	0	2012	274	ATV	0	0	0	0	1	0	0	0	0	0	0	0	0	0	0	0	1	1	0	0	0	0	0	0	0	1	1
A13-BSCA84SP	0	1	0	0	0	31	0	0	1	0	1	1	0	0	1	0	0	0	0	2009	208	LPV	0	0	0	0	1	0	0	0	0	0	0	0	0	0	0	0	1	1	0	0	0	0	0	0	0	1	1
A13-LPGO81SP	0	1	0	0	0	62	1	0	0	0	1	1	0	0	0	1	0	0	0	2009	253	ATV	0	0	0	0	1	0	0	0	0	0	0	0	0	0	1	0	0	1	0	0	0	1	1	1	0	0	1
A13-DLJS93SP	0	1	0	0	0	28	0	0	1	0	1	1	0	0	0	1	0	0	0	2011	320	ATV	0	0	0	1	0	0	0	0	0	0	0	0	0	0	0	1	0	1	0	0	1	0	0	0	0	1	0
A13-PTSB88SP	0	1	0	0	0	39	1	0	0	0	1	1	0	0	0	1	0	0	0	2011	302	ATV	0	0	0	0	0	0	0	0	0	0	1	0	0	0	0	1	0	1	0	0	0	0	0	0	0	1	0
A13-PPPO108SP	0	1	0	0	0	45	0	0	1	0	1	1	0	0	0	1	0	0	0	2009	230	ATV	0	0	0	0	1	0	0	0	0	0	0	0	0	0	0	1	0	1	0	0	0	0	0	0	0	1	1
B00-RA43N	0	1	0	0	1	36	1	0	0	0	1	1	0	0	0	1	0	0	0	2012	115	ATV	0	0	0	0	1	0	0	0	0	0	0	0	1	0	0	0	0	1	0	0	0	0	0	0	0	1	1
D05-SR-117	0	0	1	0	0	54	0	0	1	0	1	1	0	0	1	0	0	0	0	2009	147	LPV	0	0	0	0	1	0	0	0	0	0	0	0	1	0	0	0	0	1	0	0	0	0	0	0	0	1	1
D05-SM-118	0	0	1	0	0	57	1	0	0	0	1	1	0	0	0	1	0	0	0	2010	288	ATV	0	0	0	1	0	0	0	0	0	0	0	0	0	1	0	0	0	1	0	0	0	0	0	0	0	1	1
D11-064	1	0	1	0	0	51	1	0	0	0	1	1	0	0	0	1	0	0	0	2009	334	ATV	0	0	0	0	1	0	0	0	0	0	0	0	0	0	1	0	0	1	0	0	0	1	0	0	0	1	1
B05-33OP	0	1	0	0	0	49	0	0	1	0	0	0	0	0	0	1	0	0	0	2010	340	ATV	1	0	0	0	1	0	0	0	0	0	0	0	0	0	1	0	0	1	0	0	0	0	0	0	0	1	0
A13-LCIV115SP	1	1	0	0	0	31	0	0	1	0	1	1	0	0	0	0	1	0	0	2010	342	DRV	0	0	0	0	0	1	0	0	0	0	0	0	0	0	0	1	0	0	1	0	0	0	0	0	0	1	1
B00-SL78N	0	1	0	0	0	32	0	0	1	0	1	1	0	0	1	0	0	0	0	2010	253	LPV	0	0	0	0	0	1	0	0	0	0	0	0	1	0	0	0	0	1	0	0	0	0	0	0	0	1	1
B00-MR82N	0	1	0	0	0	47	0	0	1	0	1	1	0	0	1	0	0	0	0	2009	293	LPV	0	0	0	0	1	0	0	0	0	0	0	0	1	0	0	0	0	1	0	0	0	0	0	0	0	1	1
B00-BF108N	0	1	0	0	0	44	0	0	1	0	1	1	0	0	0	0	1	0	0	2012	208	DRV	0	0	0	0	0	1	0	0	0	0	0	0	0	0	0	1	0	0	1	0	0	0	0	0	0	1	0
C00-MRGU14BR1	0	1	0	0	0	50	0	0	0	1	1	1	0	0	0	1	0	0	0	2009	270	ATV	0	0	0	0	1	0	0	0	0	0	0	0	1	0	0	0	0	1	0	0	0	0	0	0	0	1	1
C05-093	0	1	0	0	1	35	0	1	0	0	1	1	0	0	0	1	0	0	0	2009	266	ATV	0	0	0	1	0	0	0	0	0	0	0	0	0	0	1	0	0	1	0	0	0	0	0	0	0	1	0
E00-NNYUEZ288	1	0	1	0	1	45	1	0	0	0	1	1	0	0	1	0	0	0	0	2009	220	LPV	0	0	0	0	1	0	0	0	0	0	0	0	0	0	0	1	0	1	0	0	0	0	0	0	0	1	1
D09-200802	0	0	1	0	1	32	0	1	0	0	1	1	0	0	1	0	0	0	0	2013	329	LPV	0	0	0	1	0	0	0	0	0	0	0	0	0	0	1	0	0	1	0	0	0	0	0	0	0	1	0
A13-AEES128SP	1	1	0	0	1	32	1	0	0	0	1	1	0	0	0	1	0	0	0	2009	264	ATV	0	0	0	0	1	0	0	0	0	0	0	0	0	1	0	0	0	1	0	0	0	0	0	0	0	1	1
B05-62GP	0	1	0	0	0	44	1	0	0	0	1	1	0	0	0	1	0	0	0	2011	173	ATV	0	0	0	0	0	1	0	0	0	0	0	0	0	0	0	1	0	1	0	0	0	0	0	0	0	1	1
B02-0810LI6904	0	1	0	0	0	39	0	0	1	0	1	1	0	0	0	0	1	0	0	2012	144	DRV	0	0	0	0	0	1	0	0	0	0	0	0	0	0	1	0	0	0	1	0	0	0	0	0	0	1	0
B05-64GA	0	1	0	0	0	26	0	0	1	0	1	1	0	0	0	1	0	0	0	2012	278	ATV	0	0	0	0	1	0	0	0	0	0	0	0	0	0	1	0	0	1	0	0	0	0	0	0	0	1	1
A09-AA012008	0	1	0	0	0	31	0	0	1	0	1	1	0	0	0	0	1	0	0	2013	337	DRV	0	0	0	0	0	0	1	0	0	0	0	0	0	0	0	1	0	0	1	0	0	0	0	0	0	1	1
E08-TRESPG39	0	0	1	0	1	40	1	0	0	0	1	1	0	0	0	0	1	0	0	2010	267	DRV	0	0	0	0	0	0	0	0	0	0	1	0	0	0	1	0	0	0	1	0	0	0	0	0	0	1	1
B00-RA111N	0	1	0	0	0	35	0	0	1	0	1	1	0	0	0	0	1	0	0	2010	166	DRV	0	0	0	0	1	0	0	0	0	0	0	0	1	0	0	0	0	0	1	0	0	0	0	0	1	0	0
A14-LRMT1236	0	1	0	0	0	35	1	0	0	0	1	1	0	0	1	0	0	0	0	2009	333	LPV	0	0	0	0	1	0	0	0	0	0	0	0	0	0	0	1	0	1	0	0	0	0	0	0	1	0	0
A14-FRAF1542	1	1	0	0	0	26	1	0	0	0	0	0	0	0	1	0	0	0	0	2011	49	LPV	1	0	0	0	1	0	0	0	0	0	0	0	0	1	0	0	0	1	0	0	0	0	0	0	0	1	1
D09-200901	0	0	1	0	0	26	0	0	1	0	0	0	0	0	0	0	1	0	0	2013	150	DRV	1	0	0	1	0	0	0	0	0	0	0	0	1	0	0	0	0	0	1	0	0	0	0	0	0	1	1
D09-200903	0	0	1	0	0	41	1	0	0	0	0	0	0	0	0	0	1	0	0	2010	74	DRV	1	0	0	0	1	0	0	0	0	0	0	0	1	0	0	0	0	0	1	0	0	0	0	0	0	1	1
A13-RSMR134SP	1	1	0	0	1	51	1	0	0	0	1	1	0	0	1	0	0	0	0	2009	39	LPV	0	0	0	0	0	0	0	0	0	0	1	0	0	0	0	1	0	1	0	0	0	0	0	0	0	1	1
F09-OBF250469	1	0	0	1	1	40	0	0	0	1	1	1	0	0	0	0	1	0	0	2009	40	DRV	0	0	0	0	0	0	0	0	0	0	0	1	1	0	0	0	0	0	1	0	1	0	0	0	0	1	1
F09-LCF290162	0	0	0	1	1	46	1	0	0	0	1	1	0	0	0	0	1	0	0	2009	260	DRV	0	0	0	0	0	0	0	0	0	0	1	0	0	0	0	1	0	0	1	0	0	0	0	0	0	1	1
E08-TRESPH01	0	0	1	0	1	35	1	0	0	0	1	1	0	0	1	0	0	0	0	2009	170	LPV	0	0	0	0	1	0	0	0	0	0	0	0	0	0	0	1	0	1	0	0	0	0	0	0	0	1	1
E08-TRESPH03	0	0	1	0	0	35	0	0	1	0	1	1	0	0	0	1	0	0	0	2010	211	ATV	0	0	0	1	0	0	0	0	0	0	0	0	1	0	0	0	0	1	0	0	0	0	0	0	0	1	1
E00-NIOANO294	0	0	1	0	0	35	1	0	0	0	1	1	0	0	0	1	0	0	0	2012	156	ATV	0	0	0	0	1	0	0	0	0	0	0	0	0	0	1	0	0	1	0	0	0	0	0	0	0	1	1
D11-066	0	0	1	0	0	35	1	0	0	0	1	1	0	0	1	0	0	0	0	2009	11	LPV	0	0	0	0	1	0	0	0	0	0	0	0	0	0	1	0	0	1	0	0	0	0	0	0	0	1	1
B02-7506GM0901	1	1	0	0	1	34	1	0	0	0	1	1	0	0	0	1	0	0	0	2009	194	ATV	0	0	0	0	0	0	0	0	0	0	1	0	0	0	1	0	0	1	0	0	0	0	0	0	0	1	1
A13-BRWL136SP	1	1	0	0	0	35	0	0	1	0	1	1	0	0	1	0	0	0	0	2009	200	LPV	0	0	0	0	1	0	0	0	0	0	0	0	0	1	0	0	0	1	0	0	0	0	0	0	0	1	1
F06-ARLOK78	0	0	0	1	0	44	1	0	0	0	1	1	0	0	0	1	0	0	0	2010	324	ATV	0	0	0	0	0	0	1	0	0	0	0	0	0	0	1	0	0	1	0	0	0	0	0	0	0	1	1
A13-PSDV138SP	1	1	0	0	0	24	0	0	1	0	1	1	0	0	0	1	0	0	0	2012	233	ATV	0	0	0	0	0	1	0	0	0	0	0	0	0	0	0	1	0	1	0	0	0	0	0	0	0	1	1
E08-TRESPH05	0	0	1	0	0	44	1	0	0	0	1	1	0	0	1	0	0	0	0	2009	171	LPV	0	0	0	1	0	0	0	0	0	0	0	0	1	0	0	0	0	1	0	0	0	0	0	0	0	1	1
C00-BGRB24BE1	0	1	0	0	0	36	1	0	0	0	1	1	0	0	0	1	0	0	0	2009	141	ATV	0	0	0	0	1	0	0	0	0	0	0	0	0	0	0	1	0	1	0	0	0	0	0	0	0	1	1
B00-CG107N	0	1	0	0	0	38	0	0	1	0	1	1	0	0	1	0	0	0	0	2009	297	LPV	0	0	0	0	1	0	0	0	0	0	0	0	0	0	1	0	0	1	0	0	1	0	0	0	1	0	1
B02-2053CM1109	0	1	0	0	0	56	1	0	0	0	1	1	0	0	1	0	0	0	0	2009	280	LPV	0	0	0	0	0	1	0	0	0	0	0	0	0	0	0	1	0	1	0	0	0	0	0	0	0	1	1
E00-DIOICA297	0	0	1	0	0	30	1	0	0	0	1	1	0	0	0	1	0	0	0	2009	56	ATV	0	0	0	0	1	0	0	0	0	0	0	0	0	0	0	1	0	1	0	0	1	0	0	0	0	1	1
E08-TRESPH12	0	0	1	0	1	32	1	0	0	0	1	1	0	0	1	0	0	0	0	2010	326	LPV	0	0	0	1	0	0	0	0	0	0	0	0	1	0	0	0	0	1	0	0	0	0	0	0	0	1	1
B02-0905BP7005	0	1	0	0	0	39	0	0	0	1	1	1	0	0	0	1	0	0	0	2012	287	ATV	0	0	0	0	1	0	0	0	0	0	0	0	0	0	0	1	0	1	0	0	0	0	0	0	0	1	1
B02-0505LS0051	1	1	0	0	0	33	1	0	0	0	0	0	0	0	0	1	0	0	0	2009	214	ATV	1	0	0	0	1	0	0	0	0	0	0	0	0	0	1	0	0	1	0	0	0	0	0	0	0	1	1
E10-FA107	0	0	1	0	0	38	0	0	1	0	1	1	0	0	1	0	0	0	0	2009	246	LPV	0	0	0	0	1	0	0	0	0	0	0	0	0	0	0	1	0	1	0	0	0	0	0	0	0	1	1
E10-DMA108	0	0	1	0	0	29	0	0	1	0	1	1	0	0	1	0	0	0	0	2009	218	LPV	0	0	0	0	1	0	0	0	0	0	0	0	1	0	0	0	0	1	0	0	0	0	0	0	0	1	1
A13-RNDN144SP	0	1	0	0	0	39	0	0	1	0	1	1	0	0	0	1	0	0	0	2009	238	ATV	0	0	0	0	1	0	0	0	0	0	0	0	0	0	0	1	0	1	0	0	0	0	0	1	0	0	1
B00-VD128N	0	1	0	0	0	47	1	0	0	0	1	1	0	0	0	1	0	0	0	2010	227	ATV	0	0	0	0	0	1	0	0	0	0	0	0	0	0	0	1	0	1	0	0	0	0	0	0	0	1	1
B05-73MG	0	1	0	0	0	45	0	0	1	0	0	0	0	0	0	1	0	0	0	2009	253	ATV	1	0	0	0	1	0	0	0	0	0	0	0	0	0	0	1	0	1	0	0	0	0	0	0	0	1	1
E08-TRESPH22	0	0	1	0	0	35	1	0	0	0	1	1	0	0	0	0	1	0	0	2011	290	DRV	0	0	0	0	1	0	0	0	0	0	0	0	0	0	1	0	0	0	1	0	0	0	0	0	0	1	1
A15-B1153	1	1	0	0	1	37	1	0	0	0	1	1	0	0	1	0	0	0	0	2009	34	LPV	0	0	0	1	0	0	0	0	0	0	0	0	0	0	1	0	0	1	0	0	0	0	0	0	0	1	1
A13-DTRB149SP	0	1	0	0	0	30	0	0	1	0	1	1	0	0	0	1	0	0	0	2009	153	ATV	0	0	0	0	0	1	0	0	0	0	0	0	0	0	0	1	0	1	0	0	0	0	0	0	0	1	1
B05-76FRP	0	1	0	0	0	50	0	1	0	0	1	1	0	0	0	1	0	0	0	2009	170	ATV	0	0	0	0	1	0	0	0	0	0	0	0	0	0	1	0	0	1	0	0	0	0	0	0	0	1	0
B05-79BD	0	1	0	0	0	38	0	0	1	0	1	1	0	0	0	1	0	0	0	2010	236	ATV	0	0	0	0	1	0	0	0	0	0	0	0	0	0	0	1	0	1	0	0	0	0	0	0	0	1	1
A09-GA042009	0	1	0	0	0	37	0	0	1	0	1	1	0	0	0	1	0	0	0	2010	299	ATV	0	0	0	0	0	1	0	0	0	0	0	0	0	0	0	0	1	1	0	0	0	0	0	0	0	1	1
E10-MA110	0	0	1	0	0	30	0	0	0	1	1	1	0	0	1	0	0	0	0	2009	6	LPV	0	0	0	0	0	1	0	0	0	0	0	0	0	0	0	1	0	1	0	0	0	0	0	0	0	1	1
E10-GG114	0	0	1	0	0	51	0	0	0	1	1	1	0	0	1	0	0	0	0	2009	224	LPV	0	0	0	0	0	1	0	0	0	0	0	0	1	0	0	0	0	1	0	0	0	0	0	0	0	1	1
A13-BEAG151SP	0	1	0	0	0	36	0	0	1	0	1	1	0	0	1	0	0	0	0	2009	160	LPV	0	0	0	0	1	0	0	0	0	0	0	0	0	0	0	1	0	1	0	0	1	0	0	0	0	1	1
A00-DVMR0209	0	1	0	0	0	34	0	0	1	0	1	1	0	0	0	1	0	0	0	2010	226	ATV	0	0	0	0	0	0	0	0	0	0	0	1	0	0	0	0	1	1	0	0	0	0	0	0	0	1	1
A00-KTAG0309	1	1	0	0	0	37	0	0	1	0	1	1	0	0	0	1	0	0	0	2011	328	ATV	0	0	0	0	1	0	0	0	0	0	0	0	0	0	0	0	1	1	0	0	0	0	0	0	0	1	1
A00-AAJC	0	1	0	0	0	44	0	0	1	0	1	1	0	0	0	1	0	0	0	2010	256	ATV	0	0	0	0	0	0	0	0	0	0	0	1	0	0	0	1	0	1	0	0	0	0	0	0	1	0	0
A00-MTHB0409	0	1	0	0	0	44	0	0	1	0	1	1	0	0	1	0	0	0	0	2009	339	LPV	0	0	0	0	1	0	0	0	0	0	0	0	1	0	0	0	0	1	0	0	0	0	0	0	0	1	1
E10-KT116	1	0	1	0	1	29	0	0	0	1	1	1	0	0	1	0	0	0	0	2009	121	LPV	0	0	0	1	0	0	0	0	0	0	0	0	0	0	0	1	0	1	0	0	0	0	0	0	0	1	1
E10-AA120	0	0	1	0	0	59	0	0	0	1	1	1	0	0	1	0	0	0	0	2010	240	LPV	0	0	0	0	0	1	0	0	0	0	0	0	0	0	0	0	1	1	0	0	0	0	0	0	0	1	1
E10-RF122	0	0	1	0	0	45	0	1	0	0	1	1	0	0	1	0	0	0	0	2009	172	LPV	0	0	0	0	1	0	0	0	0	0	0	0	0	0	1	0	0	1	0	0	0	0	0	0	0	1	0
A00-CIGO0409	0	1	0	0	0	28	0	0	1	0	1	1	0	0	0	1	0	0	0	2009	323	ATV	0	0	0	0	0	0	0	1	0	0	0	0	0	0	0	0	1	1	0	0	0	0	0	0	1	0	1
A14-FRNC1098	0	1	0	0	0	37	1	0	0	0	1	1	0	0	0	1	0	0	0	2009	291	ATV	0	0	0	0	0	1	0	0	0	0	0	0	0	0	1	0	0	1	0	0	0	0	0	0	0	1	1
E00-ICEINI303	0	0	1	0	0	63	1	0	0	0	1	1	0	0	1	0	0	0	0	2009	50	LPV	0	0	0	0	0	0	0	0	1	0	0	0	0	0	1	0	0	1	0	0	0	0	0	0	1	0	0
A14-MRTM1501	0	1	0	0	0	35	1	0	0	0	1	1	0	0	1	0	0	0	0	2009	319	LPV	0	0	0	0	1	0	0	0	0	0	0	0	0	0	0	0	1	1	0	0	0	0	0	0	0	1	1
A14-TSBN2041	0	1	0	0	0	65	1	0	0	0	1	1	0	0	0	1	0	0	0	2009	35	ATV	0	0	0	0	0	0	0	0	1	0	0	0	0	0	1	0	0	1	0	0	1	0	1	0	0	1	1
A14-GESE1458	0	1	0	0	0	40	0	0	1	0	1	1	0	0	1	0	0	0	0	2009	276	LPV	0	0	0	0	0	1	0	0	0	0	0	0	0	0	1	0	0	1	0	0	0	0	0	1	0	0	1
C09-BA63	0	1	0	0	0	58	0	0	1	0	1	1	0	0	0	1	0	0	0	2009	60	ATV	0	0	0	0	0	0	0	0	1	0	0	0	1	0	0	0	0	1	0	0	0	0	0	0	0	1	1
A13-VLEW157SP	1	1	0	0	0	29	0	0	1	0	1	1	0	0	1	0	0	0	0	2009	19	LPV	0	0	0	1	0	0	0	0	0	0	0	0	0	0	0	1	0	1	0	0	0	0	0	0	0	1	1
C09-BA64	0	1	0	0	1	63	1	0	0	0	0	0	0	0	0	0	1	0	0	2012	340	DRV	1	0	0	0	0	0	0	0	1	0	0	0	1	0	0	0	0	0	1	0	1	0	0	0	1	0	0
E08-TRESPH37	0	0	1	0	0	39	0	0	1	0	1	1	0	0	0	0	1	0	0	2012	332	DRV	0	0	0	0	0	1	0	0	0	0	0	0	1	0	0	0	0	0	1	0	0	0	0	0	0	1	1
E08-TRESPH40	0	0	1	0	0	34	0	0	1	0	1	1	0	0	0	0	1	0	0	2010	131	DRV	0	0	0	1	0	0	0	0	0	0	0	0	0	0	0	0	1	0	1	0	0	0	0	0	0	1	1
E08-TRESPH47	0	0	1	0	0	43	1	0	0	0	1	1	0	0	0	1	0	0	0	2010	281	ATV	0	0	0	0	1	0	0	0	0	0	0	0	1	0	0	0	0	1	0	0	0	0	0	0	0	1	1
A13-BBPT158SP	0	1	0	0	1	27	1	0	0	0	1	1	0	0	0	1	0	0	0	2009	308	ATV	0	0	0	0	1	0	0	0	0	0	0	0	0	0	0	0	1	1	0	0	0	0	0	0	0	1	1
D08-OV02F09D	1	0	1	0	1	28	1	0	0	0	1	1	0	0	0	1	0	0	0	2009	156	ATV	0	0	0	1	0	0	0	0	0	0	0	0	0	1	0	0	0	1	0	0	1	0	0	0	0	1	1
C04-BRAB19TO01	0	1	0	0	0	22	0	0	1	0	1	1	0	0	0	1	0	0	0	2010	225	ATV	0	0	0	0	0	0	0	1	0	0	0	0	0	0	0	0	1	1	0	0	0	0	0	0	0	1	1
E06-E-06	0	0	1	0	0	38	0	0	1	0	1	1	0	0	1	0	0	0	0	2009	29	LPV	0	0	0	0	1	0	0	0	0	0	0	0	0	0	0	0	1	1	0	0	0	0	0	0	0	1	1
E00-IDERSO307	0	0	1	0	0	28	0	0	1	0	1	1	0	0	0	1	0	0	0	2009	53	ATV	0	0	0	0	1	0	0	0	0	0	0	0	0	0	0	1	0	1	0	0	0	0	0	0	0	1	1
B00-RF136N	0	1	0	0	0	24	0	0	1	0	1	1	0	0	0	1	0	0	0	2010	221	ATV	0	0	0	1	0	0	0	0	0	0	0	0	1	0	0	0	0	1	0	0	0	0	0	0	1	0	0
D00-226PS	0	0	1	0	0	38	0	0	1	0	0	0	0	0	0	0	1	0	0	2012	283	DRV	1	0	0	0	1	0	0	0	0	0	0	0	0	0	0	1	0	1	0	0	0	0	0	0	0	1	1
E06-E07	0	0	1	0	0	38	0	0	1	0	1	1	0	0	1	0	0	0	0	2009	138	LPV	0	0	0	0	1	0	0	0	0	0	0	0	0	0	0	1	0	1	0	0	0	0	0	0	0	1	1
E06-E08	1	0	1	0	1	30	1	0	0	0	1	1	0	0	1	0	0	0	0	2009	178	LPV	0	0	0	0	0	0	1	0	0	0	0	0	1	0	0	0	0	1	0	0	0	0	0	0	0	1	1
A13-PEFA163SP	0	1	0	0	0	54	0	0	1	0	1	1	0	0	1	0	0	0	0	2009	220	LPV	0	0	0	0	1	0	0	0	0	0	0	0	0	0	0	1	0	1	0	0	1	0	0	0	0	1	1
B00-SP138N	1	1	0	0	0	47	0	0	1	0	0	0	0	0	0	1	0	0	0	2010	338	ATV	1	0	0	0	0	1	0	0	0	0	0	0	1	0	0	0	0	1	0	0	0	0	0	0	0	1	1
E08-TRESPH52	1	0	1	0	1	33	1	0	0	0	1	1	0	0	1	0	0	0	0	2009	83	LPV	0	0	0	0	1	0	0	0	0	0	0	0	0	0	0	0	1	1	0	0	0	0	0	0	0	1	1
D00-232SS	0	0	1	0	0	37	0	0	1	0	1	1	0	0	0	0	1	0	0	2012	337	DRV	0	0	0	0	1	0	0	0	0	0	0	0	0	0	0	1	0	0	1	0	0	0	0	0	1	0	0
E00-ELATTI314	0	0	1	0	1	36	1	0	0	0	1	1	0	0	1	0	0	0	0	2009	4	LPV	0	0	0	0	1	0	0	0	0	0	0	0	0	0	1	0	0	1	0	0	1	0	0	0	0	1	1
E06-E10	0	0	1	0	0	30	1	0	0	0	1	1	0	0	0	1	0	0	0	2009	321	ATV	0	0	0	0	1	0	0	0	0	0	0	0	1	0	0	0	0	1	0	0	0	0	0	0	0	1	1
B02-0915TA8137	1	1	0	0	0	28	0	0	1	0	1	1	0	0	0	1	0	0	0	2009	137	ATV	0	0	0	1	0	0	0	0	0	0	0	0	0	0	1	0	0	1	0	0	0	0	0	0	0	1	1
B02-0920TR6071	1	1	0	0	0	38	0	1	0	0	1	1	0	0	0	1	0	0	0	2009	244	ATV	0	0	0	1	0	0	0	0	0	0	0	0	0	0	1	0	0	1	0	0	0	0	0	0	0	1	1
E08-TRESPH58	0	0	1	0	0	36	1	0	0	0	1	1	0	0	1	0	0	0	0	2009		LPV	0	0	0	0	0	0	0	0	0	0	0	1	1	0	0	0	0	1	0	0	1	0	0	0	0	1	1
A15-B1125	0	1	0	0	1	49	1	0	0	0	1	1	0	0	1	0	0	0	0	2009	36	LPV	0	0	0	0	1	0	0	0	0	0	0	0	1	0	0	0	0	1	0	0	0	0	0	0	0	1	1
A13-BREU169SP	0	1	0	0	0	20	0	0	1	0	1	1	0	0	1	0	0	0	0	2009	196	LPV	0	0	0	0	1	0	0	0	0	0	0	0	0	0	1	0	0	1	0	0	0	0	0	0	0	1	1
E10-FM134	0	0	1	0	0	46	1	0	0	0	1	1	0	0	1	0	0	0	0	2009	70	LPV	0	0	0	1	0	0	0	0	0	0	0	0	0	0	0	1	0	1	0	0	0	0	0	0	0	1	1
F09-MVF130680	1	0	0	1	1	29	1	0	0	0	0	0	0	0	0	1	0	0	0	2009	50	ATV	1	0	0	0	0	0	0	0	0	0	0	1	1	0	0	0	0	1	0	0	0	0	0	0	0	1	1
F09-OSF030382	1	0	0	1	1	27	1	0	0	0	1	1	0	0	0	1	0	0	0	2009	17	ATV	0	0	0	0	0	0	0	0	0	0	0	1	1	0	0	0	0	1	0	0	0	0	0	0	0	1	1
D04-COAN	0	0	1	0	0	43	0	1	0	0	1	1	0	0	1	0	0	0	0	2009	259	LPV	0	0	0	0	1	0	0	0	0	0	0	0	0	0	1	0	0	1	0	0	0	0	0	1	0	0	0
A13-FAFA170SP	0	1	0	0	0	69	0	0	1	0	1	1	0	0	1	0	0	0	0	2009	24	LPV	0	0	0	0	0	0	0	0	1	0	0	0	0	0	0	1	0	1	0	0	0	0	0	0	0	1	1
E08-TRESPH70	0	0	1	0	0	31	0	0	1	0	1	1	0	0	0	1	0	0	0	2012	240	ATV	0	0	0	0	0	1	0	0	0	0	0	0	0	0	1	0	0	1	0	0	0	0	0	0	0	1	1
E08-TRESPH71	1	0	1	0	1	38	1	0	0	0	1	1	0	0	1	0	0	0	0	2009	84	LPV	0	0	0	0	1	0	0	0	0	0	0	0	0	1	0	0	0	1	0	0	0	0	0	0	0	1	1
E00-FENEKE315	1	0	1	0	1	53	1	0	0	0	1	1	0	0	0	1	0	0	0	2009	126	ATV	0	0	0	1	0	0	0	0	0	0	0	0	1	0	0	0	0	1	0	0	0	0	0	0	0	1	1
B00-OL152N	0	1	0	0	0	31	0	0	1	0	1	1	0	0	0	1	0	0	0	2009	309	ATV	0	0	0	0	1	0	0	0	0	0	0	0	0	0	0	1	0	1	0	0	0	0	0	0	0	1	1
E06-E16	0	0	1	0	0	53	0	1	0	0	1	1	0	0	0	1	0	0	0	2009	317	ATV	0	0	0	1	0	0	0	0	0	0	0	0	0	0	0	1	0	1	0	0	0	0	0	0	0	1	0
E06-E13	0	0	1	0	0	72	1	0	0	0	1	1	0	0	1	0	0	0	0	2009	97	LPV	0	0	0	0	1	0	0	0	0	0	0	0	0	0	0	1	0	1	0	0	1	0	0	0	0	1	1
E08-TRESPH77	0	0	1	0	0	43	1	0	0	0	1	1	0	0	1	0	0	0	0	2009	11	LPV	0	0	0	0	0	1	0	0	0	0	0	0	0	0	0	1	0	1	0	0	0	0	0	0	0	1	0
B00-VS153N	0	1	0	0	0	42	0	0	1	0	1	1	0	0	0	1	0	0	0	2009	131	ATV	0	0	0	0	1	0	0	0	0	0	0	0	1	0	0	0	0	1	0	0	0	0	0	0	0	1	0
E04-153	1	0	1	0	0	32	0	0	1	0	1	1	0	0	0	1	0	0	0	2009	122	ATV	0	0	0	1	0	0	0	0	0	0	0	0	1	0	0	0	0	1	0	0	0	0	0	0	0	1	1
D08-PA03M09D	0	0	1	0	0	30	1	0	0	0	1	1	0	0	0	1	0	0	0	2009	101	ATV	0	0	0	0	1	0	0	0	0	0	0	0	0	0	1	0	0	1	0	0	0	0	0	0	0	1	1
F09-CKAF120382	1	0	0	1	1	27	1	0	0	0	0	0	0	0	0	0	1	0	0	2010	427	DRV	1	0	0	0	1	0	0	0	0	0	0	0	0	0	1	0	0	0	1	0	1	0	0	0	0	1	1
B04-GC200276	0	1	0	0	0	33	0	0	1	0	1	1	0	0	0	1	0	0	0	2011	244	ATV	0	0	0	0	0	1	0	0	0	0	0	0	1	0	0	0	0	1	0	0	0	0	0	0	1	0	1
A13-BCMR174SP	0	1	0	0	0	41	0	0	1	0	1	1	0	0	0	1	0	0	0	2009	100	ATV	0	0	0	0	1	0	0	0	0	0	0	0	0	0	0	1	0	1	0	0	0	0	0	0	0	1	1
A13-DMAD175SP	0	1	0	0	0	34	0	0	1	0	1	1	0	0	0	0	1	0	0	2009	9	DRV	0	0	0	0	0	0	0	0	0	0	0	1	0	0	0	1	0	0	1	0	1	0	0	0	0	1	1
A13-CMLS176SP	1	1	0	0	0	45	0	0	1	0	1	1	0	0	0	0	1	0	0	2009	238	DRV	0	0	0	0	0	1	0	0	0	0	0	0	0	0	0	0	1	0	1	0	0	0	0	0	0	1	1
D08-DA05MOPD	0	0	1	0	0	32	0	0	1	0	1	1	0	0	0	1	0	0	0	2009	198	ATV	0	0	0	0	1	0	0	0	0	0	0	0	0	0	0	1	0	1	0	0	1	0	0	0	0	1	1
D08-OM06M09D	0	0	1	0	0	32	1	0	0	0	1	1	0	0	0	1	0	0	0	2009	214	ATV	0	0	0	0	1	0	0	0	0	0	0	0	0	0	1	0	0	1	0	0	0	0	0	0	0	1	1
E04-157	0	0	1	0	0	23	0	0	1	0	1	1	0	0	0	0	1	0	0	2012	171	DRV	0	0	0	0	0	0	0	1	0	0	0	0	0	0	0	0	1	0	1	0	0	0	0	0	0	1	1
E08-TRESPH86	0	0	1	0	1	35	1	0	0	0	1	1	0	0	0	0	1	0	0	2012	234	DRV	0	0	0	0	0	1	0	0	0	0	0	0	0	0	1	0	0	0	1	0	0	0	0	0	0	1	1
B00-BF156N	0	1	0	0	0	54	0	0	1	0	1	1	0	0	0	1	0	0	0	2009	264	ATV	0	0	0	0	1	0	0	0	0	0	0	0	1	0	0	0	0	1	0	0	0	0	0	0	1	0	1
E08-TRESPH87	0	0	1	0	0	46	0	1	0	0	1	1	0	0	1	0	0	0	0	2009	97	LPV	0	0	0	0	1	0	0	0	0	0	0	0	0	0	1	0	0	1	0	0	1	0	0	0	0	1	0
E08-TRESPH88	0	0	1	0	0	32	1	0	0	0	1	1	0	0	1	0	0	0	0	2010	244	LPV	0	0	0	1	0	0	0	0	0	0	0	0	0	0	0	0	1	1	0	0	0	0	0	0	0	1	1
E08-TRESPH89	1	0	1	0	0	40	1	0	0	0	1	1	0	0	0	0	1	0	0	2011	329	DRV	0	0	0	0	1	0	0	0	0	0	0	0	0	0	0	1	0	0	1	0	0	0	0	0	0	1	1
E08-TRESPH93	0	0	1	0	1	43	1	0	0	0	1	1	0	0	0	1	0	0	0	2009	211	ATV	0	0	0	0	1	0	0	0	0	0	0	0	0	0	1	0	0	1	0	0	0	0	0	0	0	1	1
A13-NECS177SP	0	1	0	0	0	42	0	0	1	0	1	1	0	0	1	0	0	0	0	2009	96	LPV	0	0	0	0	1	0	0	0	0	0	0	0	0	0	1	0	0	1	0	0	0	0	0	0	0	1	1
B00-ME157N	0	1	0	0	0	40	1	0	0	0	1	1	0	0	0	1	0	0	0	2011	97	ATV	0	0	0	0	0	1	0	0	0	0	0	0	1	0	0	0	0	1	0	0	0	0	0	0	1	0	0
E04-158	0	0	1	0	0	26	0	0	1	0	1	1	0	0	0	1	0	0	0	2009	310	ATV	0	0	0	1	0	0	0	0	0	0	0	0	0	0	0	0	1	1	0	0	0	0	0	0	0	1	1
C07-GF040568	0	1	0	0	0	41	0	0	1	0	1	1	0	0	1	0	0	0	0	2014	345	LPV	0	0	0	0	1	0	0	0	0	0	0	0	0	0	0	0	1	1	0	0	0	0	0	0	0	1	0
A13-LMDV180SP	0	1	0	0	0	32	0	0	1	0	1	1	0	0	1	0	0	0	0	2009	150	LPV	0	0	0	0	0	1	0	0	0	0	0	0	0	0	0	0	1	1	0	0	0	0	0	0	0	1	1
E08-TRESPH99	0	0	1	0	0	36	0	0	1	0	1	1	0	0	1	0	0	0	0	2009	125	LPV	0	0	0	0	1	0	0	0	0	0	0	0	0	0	0	1	0	1	0	0	0	0	0	0	0	1	1
E12-USC012	0	0	1	0	0	45	0	0	1	0	1	1	0	0	0	0	1	0	0	2010	298	DRV	0	0	0	0	1	0	0	0	0	0	0	0	1	0	0	0	0	0	1	0	0	0	0	0	0	1	1
B05-86EAM	1	1	0	0	0	27	0	1	0	0	1	1	0	0	0	1	0	0	0	2010	306	ATV	0	0	0	1	0	0	0	0	0	0	0	0	0	0	1	0	0	1	0	0	0	0	0	0	0	1	0
A00-ANPO0609	0	1	0	0	0	72	1	0	0	0	0	0	0	0	0	1	0	0	0	2011	321	ATV	1	0	0	0	0	1	0	0	0	0	0	0	1	0	0	0	0	1	0	0	0	1	0	0	0	1	1
B05-87HA	1	1	0	0	0	41	1	0	0	0	1	1	0	0	0	1	0	0	0	2009	7	ATV	0	0	0	0	0	0	1	0	0	0	0	0	0	1	0	0	0	1	0	0	0	0	0	0	0	1	1
E04-159	1	0	1	0	0	41	0	0	1	0	1	1	0	0	0	1	0	0	0	2009	30	ATV	0	0	0	1	0	0	0	0	0	0	0	0	0	0	0	1	0	1	0	0	0	0	0	0	0	1	1
C07-AE100778	0	1	0	0	0	31	1	0	0	0	1	1	0	0	0	1	0	0	0	2012	233	ATV	0	0	0	0	1	0	0	0	0	0	0	0	0	0	1	0	0	1	0	0	0	0	0	0	0	1	1
C09-BA70	0	1	0	0	0	43	0	1	0	0	0	0	0	0	0	1	0	0	0	2012	290	ATV	1	0	0	1	0	0	0	0	0	0	0	0	0	0	1	0	0	1	0	0	0	0	0	0	0	1	0
A15-B1205	0	1	0	0	1	43	1	0	0	0	1	1	0	0	0	1	0	0	0	2009	13	ATV	0	0	0	1	0	0	0	0	0	0	0	0	0	0	0	1	0	1	0	0	1	0	0	0	0	1	1
E08-TRESPL05	1	0	1	0	0	53	0	0	0	1	1	1	0	0	0	0	1	0	0	2010	38	DRV	0	0	0	0	1	0	0	0	0	0	0	0	0	0	0	0	1	0	1	0	0	0	0	0	0	1	1
B05-89GM	0	1	0	0	0	44	0	1	0	0	1	1	0	0	1	0	0	0	0	2009	14	LPV	0	0	0	0	0	0	0	0	0	1	0	0	0	0	1	0	0	1	0	0	1	0	0	0	0	1	0
B00-GZ169N	0	1	0	0	0	30	0	1	0	0	1	1	0	0	0	1	0	0	0	2010	302	ATV	0	0	0	0	1	0	0	0	0	0	0	0	0	0	1	0	0	1	0	0	0	0	0	0	0	1	0
B00-RS170N	0	1	0	0	1	45	1	0	0	0	1	1	0	0	0	1	0	0	0	2010	34	ATV	0	0	0	0	1	0	0	0	0	0	0	0	0	0	1	0	0	1	0	0	0	0	0	0	0	1	1
D05-FA-133	0	0	1	0	0	38	1	0	0	0	0	0	0	0	0	1	0	0	0	2014	171	ATV	1	0	0	0	1	0	0	0	0	0	0	0	0	0	1	0	0	1	0	0	0	0	0	0	0	1	1
D11-067	1	0	1	0	0	34	0	1	0	0	1	1	0	0	0	1	0	0	0	2010	28	ATV	0	0	0	1	0	0	0	0	0	0	0	0	0	0	0	1	0	1	0	0	0	0	0	0	0	1	0
B00-GA171N	0	1	0	0	0	24	0	0	1	0	1	1	0	0	0	1	0	0	0	2010	269	ATV	0	0	0	0	0	0	0	1	0	0	0	0	1	0	0	0	0	1	0	0	0	0	0	0	1	0	0
B00-AP172N	0	1	0	0	0	35	0	0	1	0	1	1	0	0	0	0	1	0	0	2010	248	DRV	0	0	0	0	0	1	0	0	0	0	0	0	1	0	0	0	0	0	1	0	0	0	0	0	1	0	1
B05-91SC	0	1	0	0	0	39	0	1	0	0	1	1	0	0	0	1	0	0	0	2009	234	ATV	0	0	0	0	1	0	0	0	0	0	0	0	0	0	1	0	0	1	0	0	0	0	0	0	0	1	0
F09-CAM050370	0	0	0	1	0	40	0	1	0	0	1	1	0	0	0	1	0	0	0	2010	34	ATV	0	0	0	0	1	0	0	0	0	0	0	0	0	1	0	0	0	1	0	0	0	0	0	0	0	1	0
A13-BDRM185SP	0	1	0	0	0	36	0	0	1	0	1	1	0	0	0	0	1	0	0	2010	30	DRV	0	0	0	0	0	1	0	0	0	0	0	0	0	0	0	0	1	0	1	0	1	0	0	0	0	1	1
B05-93GI	0	1	0	0	1	47	1	0	0	0	1	1	0	0	1	0	0	0	0	2009	38	LPV	0	0	0	0	0	0	0	0	0	0	0	1	0	1	0	0	0	1	0	0	1	0	0	0	0	1	1
B00-CD177N	0	1	0	0	0	40	0	0	1	0	1	1	0	0	1	0	0	0	0	2010	244	LPV	0	0	0	0	0	1	0	0	0	0	0	0	0	0	0	1	0	1	0	0	0	0	0	0	1	0	0
B05-94GGF	0	1	0	0	0	52	0	1	0	0	1	1	0	0	1	0	0	0	0	2009	6	LPV	0	0	0	0	1	0	0	0	0	0	0	0	0	0	1	0	0	1	0	0	0	0	0	0	0	1	0
B00-BC179N	0	1	0	0	0	29	0	0	1	0	1	1	0	0	1	0	0	0	0	2010	263	LPV	0	0	0	0	1	0	0	0	0	0	0	0	1	0	0	0	0	1	0	0	0	0	0	0	1	0	1
E08-TRESPL25	0	0	1	0	0	34	0	0	1	0	1	1	0	0	1	0	0	0	0	2010	200	LPV	0	0	0	1	0	0	0	0	0	0	0	0	0	0	0	0	1	1	0	0	0	0	0	0	0	1	1
B00-AG183N	0	1	0	0	0	36	0	0	1	0	1	1	0	0	0	0	1	0	0	2010	29	DRV	0	0	0	0	1	0	0	0	0	0	0	0	1	0	0	0	0	0	1	0	0	0	0	0	0	1	1
B00-AV184N	0	1	0	0	0	28	0	0	1	0	1	1	0	0	0	1	0	0	0	2010	256	ATV	0	0	0	0	1	0	0	0	0	0	0	0	0	0	1	0	0	1	0	0	0	0	0	0	0	1	1
E08-TRESPL06	1	0	1	0	0	43	0	0	1	0	1	1	0	0	0	0	1	0	0	2011	208	DRV	0	0	0	0	1	0	0	0	0	0	0	0	1	0	0	0	0	0	1	0	0	0	0	0	0	1	1
E08-TRESPL12	0	0	1	0	0	31	0	0	1	0	1	1	0	0	0	0	1	0	0	2011	251	DRV	0	0	0	0	1	0	0	0	0	0	0	0	1	0	0	0	0	0	1	0	0	0	0	0	0	1	1
E08-TRESPL14	0	0	1	0	1	26	1	0	0	0	1	1	0	0	0	1	0	0	0	2011	210	ATV	0	0	0	0	1	0	0	0	0	0	0	0	1	0	0	0	0	1	0	0	0	0	0	0	1	0	0
E08-TRESPL19	0	0	1	0	0	24	0	0	1	0	1	1	0	0	0	0	1	0	0	2011	252	DRV	0	0	0	1	0	0	0	0	0	0	0	0	0	0	0	1	0	0	1	0	0	0	0	0	0	1	1
B00-SA189N	0	1	0	0	0	32	1	0	0	0	1	1	0	0	0	1	0	0	0	2010	260	ATV	0	0	0	0	1	0	0	0	0	0	0	0	0	0	1	0	0	1	0	0	0	0	0	0	0	1	1
B00-BM185N	0	1	0	0	0	34	0	0	1	0	1	1	0	0	0	0	1	0	0	2010	283	DRV	0	0	0	0	0	1	0	0	0	0	0	0	1	0	0	0	0	0	1	0	0	0	0	0	0	1	1
A13-DMAN191SP	1	1	0	0	0	43	0	0	1	0	1	1	0	0	0	0	1	0	0	2010	75	DRV	0	0	0	0	1	0	0	0	0	0	0	0	0	0	1	0	0	0	1	0	0	0	0	1	0	0	1
A13-SAAM192SP	0	1	0	0	0	47	0	0	1	0	1	1	0	0	0	0	1	0	0	2011	320	DRV	0	0	0	0	0	0	1	0	0	0	0	0	0	0	0	1	0	0	1	0	0	0	0	0	0	1	0
E08-TRESPL34	0	0	1	0	0	34	0	0	1	0	1	1	0	0	0	0	1	0	0	2012	290	DRV	0	0	0	0	1	0	0	0	0	0	0	0	0	0	0	1	0	0	1	0	0	0	0	0	0	1	1
A15-B1233	0	1	0	0	1	55	0	1	0	0	1	1	0	0	1	0	0	0	0	2010	177	LPV	0	0	0	1	0	0	0	0	0	0	0	0	0	0	1	0	0	1	0	0	0	0	0	0	0	1	0
E04-177	0	0	1	0	1	30	1	0	0	0	1	1	0	0	0	1	0	0	0	2010	195	ATV	0	0	0	0	0	0	0	0	0	0	0	1	1	0	0	0	0	1	0	0	0	0	0	0	0	1	0
A13-DOAI196SP	1	1	0	0	0	44	1	0	0	0	1	1	0	0	0	0	1	0	0	2010	4	DRV	0	0	0	0	0	0	1	0	0	0	0	0	0	1	0	0	0	0	1	0	1	0	0	0	0	1	1
A13-MSGU195SP	0	1	0	0	0	48	0	1	0	0	1	1	0	0	0	0	1	0	0	2010	280	DRV	0	0	0	0	0	1	0	0	0	0	0	0	0	1	0	0	0	0	1	0	0	0	0	0	0	1	0
A13-CESR194SP	1	1	0	0	1	40	1	0	0	0	1	1	0	0	0	0	1	0	0	2010	216	DRV	0	0	0	0	0	0	0	0	0	0	0	1	0	1	0	0	0	0	1	0	0	0	0	0	0	1	1
C00-GRGF22MN1	0	1	0	0	0	44	1	0	0	0	1	1	0	0	0	1	0	0	0	2010	281	ATV	0	0	0	0	1	0	0	0	0	0	0	0	1	0	0	0	0	1	0	0	0	0	0	0	0	1	1
C00-GZRC22RV1	0	1	0	0	0	65	0	0	1	0	1	1	0	0	0	1	0	0	0	2010	283	ATV	0	0	0	0	0	0	0	0	0	0	0	1	1	0	0	0	0	1	0	0	0	0	0	0	0	1	1
C00-MSMR23DS1	0	1	0	0	0	34	0	1	0	0	1	1	0	0	0	1	0	0	0	2011	86	ATV	0	0	0	1	0	0	0	0	0	0	0	0	1	0	0	0	0	1	0	0	0	0	0	0	1	0	0
B00-MM196N	0	1	0	0	0	41	0	0	1	0	0	0	0	0	0	1	0	0	0	2010	267	ATV	1	0	0	0	0	1	0	0	0	0	0	0	0	0	1	0	0	1	0	0	0	0	0	0	0	1	1
D11-072	0	0	1	0	0	41	0	0	1	0	1	1	0	0	0	0	1	0	0	2010	244	DRV	0	0	0	0	1	0	0	0	0	0	0	0	1	0	0	0	0	0	1	0	0	0	0	1	0	0	1
A13-DAUB182SP	0	1	0	0	0	61	1	0	0	0	1	1	0	0	1	0	0	0	0	2010	215	LPV	0	0	0	0	1	0	0	0	0	0	0	0	0	0	1	0	0	1	0	0	0	0	0	0	0	1	1
E04-196	0	0	1	0	0	43	0	0	1	0	1	1	0	0	0	1	0	0	0	2010	62	ATV	0	0	0	0	0	0	0	0	0	0	0	1	1	0	0	0	0	1	0	0	0	0	0	0	0	1	1
E04-184	0	0	1	0	0	28	0	0	1	0	1	1	0	0	0	0	1	0	0	2010	138	DRV	0	0	0	0	0	0	0	0	0	0	0	1	1	0	0	0	0	0	1	0	0	0	0	0	0	1	1
B05-99BAM	0	1	0	0	0	53	1	0	0	0	1	1	0	0	0	1	0	0	0	2010	300	ATV	0	0	0	0	0	0	0	0	0	0	0	1	0	1	0	0	0	1	0	0	0	0	0	0	0	1	1
B00-AP201N	0	1	0	0	1	51	1	0	0	0	1	1	0	0	0	0	1	0	0	2010	37	DRV	0	0	0	0	0	0	0	0	0	1	0	0	0	0	1	0	0	0	0	1	1	0	0	0	0	1	1
F06-ARLOK84	1	0	0	1	1	40	1	0	0	0	1	1	0	0	0	1	0	0	0	2009	330	ATV	0	0	0	1	0	0	0	0	0	0	0	0	1	0	0	0	0	1	0	0	0	0	0	0	0	1	1
E10-BF136	0	0	1	0	1	44	1	0	0	0	1	1	0	0	1	0	0	0	0	2010	184	LPV	0	0	0	0	0	0	0	0	0	0	0	1	0	0	1	0	0	1	0	0	0	0	0	0	0	1	1
E10-CD135	0	0	1	0	0	51	1	0	0	0	1	1	0	0	0	0	1	0	0	2010	181	DRV	0	0	0	0	0	0	0	0	0	0	0	1	1	0	0	0	0	0	1	0	0	0	0	0	0	1	1
E10-BC137	0	0	1	0	0	44	0	1	0	0	1	1	0	0	0	0	1	0	0	2010	102	DRV	0	0	0	0	0	0	0	0	0	0	0	1	1	0	0	0	0	0	1	0	0	0	0	0	0	1	0
E10-SG140	0	0	1	0	0	39	1	0	0	0	1	1	0	0	1	0	0	0	0	2009	190	LPV	0	0	0	0	1	0	0	0	0	0	0	0	1	0	0	0	0	1	0	0	0	0	0	0	0	1	1
E10-DA142	0	0	1	0	1	56	1	0	0	0	1	1	0	0	0	0	1	0	0	2009	180	DRV	0	0	0	0	0	0	0	0	0	0	0	1	1	0	0	0	0	0	1	0	0	0	0	0	0	1	0
E10-FT150	1	0	1	0	1	30	1	0	0	0	1	1	0	0	1	0	0	0	0	2009	332	LPV	0	0	0	1	0	0	0	0	0	0	0	0	1	0	0	0	0	1	0	0	0	0	0	0	0	1	1
E00-RLOONI322	0	0	1	0	0	45	0	0	1	0	1	1	0	0	0	0	1	0	0	2010	310	DRV	0	0	0	0	0	0	0	0	0	0	0	1	1	0	0	0	0	0	1	0	0	0	0	0	0	1	1
A00-SNAT0510	0	1	0	0	0	28	0	0	1	0	1	1	0	0	1	0	0	0	0	2010	328	LPV	0	0	0	0	0	0	0	0	0	0	0	1	1	0	0	0	0	1	0	0	0	0	0	0	0	1	1
A13-CTAB203SP	0	1	0	0	0	27	1	0	0	0	1	1	0	0	0	0	1	0	0	2010	45	DRV	0	0	0	0	0	0	0	1	0	0	0	0	0	0	0	1	0	0	1	0	0	0	0	0	0	1	1
C00-CAME23BE1	0	1	0	0	0	20	1	0	0	0	0	0	0	0	0	1	0	0	0	2010	207	ATV	1	0	0	0	0	0	0	0	0	0	0	1	1	0	0	0	0	1	0	0	0	0	0	0	1	0	1
E08-TRESPL38	0	0	1	0	0	39	0	0	1	0	1	1	0	0	0	0	1	0	0	2011	255	DRV	0	0	0	1	0	0	0	0	0	0	0	0	0	0	0	1	0	0	1	0	0	0	0	0	0	1	1
A07-GSTC24MI	0	1	0	0	0	45	1	0	0	0	0	0	0	0	0	1	0	0	0	2010	300	ATV	1	0	0	0	1	0	0	0	0	0	0	0	0	0	1	0	0	1	0	0	0	0	0	0	0	1	1
A07-LJML27BO	1	1	0	0	0	22	0	0	1	0	1	1	0	0	0	0	1	0	0	2012	34	DRV	0	0	0	1	0	0	0	0	0	0	0	0	1	0	0	0	0	0	1	0	0	0	0	0	0	1	1
A13-TILR209SP	0	1	0	0	0	28	0	0	1	0	1	1	0	0	0	1	0	0	0	2010	405	ATV	0	0	0	0	0	0	0	1	0	0	0	0	0	0	0	1	0	1	0	0	1	0	0	0	0	1	1
A07-MRBR13MI	0	1	0	0	0	42	0	0	1	0	1	1	0	0	1	0	0	0	0	2010	237	LPV	0	0	0	0	1	0	0	0	0	0	0	0	0	0	0	1	0	1	0	0	0	0	0	0	0	1	1
A13-DRVT211SP	0	1	0	0	0	28	0	0	1	0	1	1	0	0	0	0	1	0	0	2010	244	DRV	0	0	0	0	1	0	0	0	0	0	0	0	0	0	0	1	0	0	1	0	0	0	0	0	0	1	1
A00-VSLC0710	1	1	0	0	1	52	1	0	0	0	1	1	0	0	0	1	0	0	0	2010	72	ATV	0	0	0	0	1	0	0	0	0	0	0	0	1	0	0	0	0	1	0	0	0	0	0	0	0	1	1
A07-PLRL04MI	0	1	0	0	0	35	1	0	0	0	1	1	0	0	0	1	0	0	0	2010	194	ATV	0	0	0	0	1	0	0	0	0	0	0	0	0	0	0	1	0	1	0	0	0	0	0	0	0	1	1
B00-CL210N	1	1	0	0	0	38	0	0	1	0	1	1	0	0	0	1	0	0	0	2010	99	ATV	0	0	0	0	1	0	0	0	0	0	0	0	1	0	0	0	0	1	0	0	0	0	0	0	0	1	1
E08-TRESPL43	0	0	1	0	1	33	1	0	0	0	1	1	0	0	0	0	1	0	0	2012	309	DRV	0	0	0	0	1	0	0	0	0	0	0	0	0	0	1	0	0	0	1	0	0	0	0	0	0	1	1
A06-DR1852	0	1	0	0	0	32	0	0	1	0	1	1	0	0	1	0	0	0	0	2010	251	LPV	0	0	0	0	1	0	0	0	0	0	0	0	0	0	0	1	0	1	0	0	0	0	0	0	1	0	0
A06-IS1855	0	1	0	0	0	47	0	0	1	0	1	1	0	0	0	0	1	0	0	2010	140	DRV	0	0	0	0	0	0	0	0	0	0	0	1	0	0	0	0	1	0	1	0	0	0	0	0	1	0	0
A15-B1242	0	1	0	0	0	61	0	0	1	0	1	1	0	0	0	0	1	0	0	2010	16	DRV	0	0	0	0	0	0	0	0	0	0	0	1	0	0	0	1	0	0	1	0	0	0	0	0	0	1	1
E08-TRESPL47	0	0	1	0	0	41	0	0	1	0	1	1	0	0	0	1	0	0	0	2010	157	ATV	0	0	0	0	0	0	0	0	0	0	0	1	0	0	0	1	0	1	0	0	1	0	0	0	0	1	1
A00-GNMS0810	0	1	0	0	0	32	0	0	1	0	1	1	0	0	0	1	0	0	0	2011	332	ATV	0	0	0	0	0	1	0	0	0	0	0	0	1	0	0	0	0	1	0	0	0	0	0	0	0	1	1
D12-002	0	0	1	0	0	41	0	0	1	0	1	1	0	0	0	0	1	0	0	2010	42	DRV	0	0	0	0	0	1	0	0	0	0	0	0	0	0	0	0	1	0	1	0	0	0	0	0	0	1	1
B00-SL214N	1	1	0	0	0	36	0	0	0	1	1	1	0	0	0	0	1	0	0	2010	36	DRV	0	0	0	0	1	0	0	0	0	0	0	0	1	0	0	0	0	0	1	0	0	0	0	0	0	1	1
A13-CSRC213SP	0	1	0	0	0	26	0	0	1	0	1	1	0	0	0	0	1	0	0	2010	282	DRV	0	0	0	0	1	0	0	0	0	0	0	0	0	0	0	1	0	0	1	0	0	0	0	0	0	1	1
A13-PLSR214SP	0	1	0	0	0	43	0	0	1	0	1	1	0	0	0	0	1	0	0	2010	170	DRV	0	0	0	0	1	0	0	0	0	0	0	0	0	0	0	1	0	0	1	0	0	0	0	0	0	1	1
A13-DGFA204SP	0	1	0	0	1	32	1	0	0	0	1	1	0	0	0	0	1	0	0	2011	303	DRV	0	0	0	0	1	0	0	0	0	0	0	0	0	0	1	0	0	0	1	0	0	0	0	0	0	1	1
A13-GNAT201SP	1	1	0	0	0	41	0	0	1	0	1	1	0	0	0	0	1	0	0	2010		DRV	0	0	0	1	0	0	0	0	0	0	0	0	0	0	1	0	0	0	1	0	1	0	0	0	1	0	0
E11-17LOSA	1	0	1	0	0	43	1	0	0	0	1	1	0	0	0	0	1	0	0	2010	13	DRV	0	0	0	0	0	1	0	0	0	0	0	0	0	1	0	0	0	0	1	0	1	0	0	0	0	1	1
E11-19RUEL	0	0	1	0	1	31	1	0	0	0	1	1	0	0	0	1	0	0	0	2010	220	ATV	0	0	0	1	0	0	0	0	0	0	0	0	1	0	0	0	0	1	0	0	0	0	0	0	0	1	1
E08-TRESPL53	0	0	1	0	0	43	1	0	0	0	1	1	0	0	0	0	1	0	0	2010	80	DRV	0	0	0	0	1	0	0	0	0	0	0	0	0	0	0	1	0	0	1	0	0	0	0	0	0	1	1
B00-SR218N	0	1	0	0	0	45	0	0	1	0	0	0	0	0	0	1	0	0	0	2011	319	ATV	1	0	0	0	1	0	0	0	0	0	0	0	1	0	0	0	0	1	0	0	0	0	0	0	0	1	1
A14-AEAD2980	1	1	0	0	0	36	1	0	0	0	1	1	0	0	0	1	0	0	0	2010	247	ATV	0	0	0	1	0	0	0	0	0	0	0	0	0	1	0	0	0	1	0	0	0	0	0	1	0	0	1
D12-004	0	0	1	0	0	35	1	0	0	0	1	1	0	0	1	0	0	0	0	2010	347	LPV	0	0	0	0	1	0	0	0	0	0	0	0	0	0	0	1	0	1	0	0	0	0	0	0	0	1	1
D12-007	0	0	1	0	1	21	1	0	0	0	1	1	0	0	0	1	0	0	0	2010	320	ATV	0	0	0	0	0	0	0	0	0	0	1	0	0	0	1	0	0	1	0	0	0	0	0	0	0	1	1
A14-FRLI2921	0	1	0	0	0	48	0	0	0	1	1	1	0	0	0	0	1	0	0	2010	87	DRV	0	0	0	0	1	0	0	0	0	0	0	0	0	0	1	0	0	0	0	1	1	0	0	0	0	1	1
B00-CB222N	0	1	0	0	1	47	1	0	0	0	1	1	0	0	0	1	0	0	0	2011	296	ATV	0	0	0	0	1	0	0	0	0	0	0	0	1	0	0	0	0	1	0	0	0	0	0	0	0	1	1
B00-224N	0	1	0	0	0	45	1	0	0	0	0	0	0	0	0	1	0	0	0	2010	63	ATV	1	0	0	0	0	0	1	0	0	0	0	0	1	0	0	0	0	1	0	0	0	0	0	0	1	0	1
A14-SUEI3007	0	1	0	0	0	61	0	0	0	1	1	1	0	0	0	0	1	0	0	2010	76	DRV	0	0	0	0	0	0	0	0	1	0	0	0	0	0	0	1	0	0	0	1	1	0	0	0	0	1	1
C07-CD091263	0	1	0	0	0	46	0	0	1	0	1	1	0	0	1	0	0	0	0	2010	7	LPV	0	0	0	0	1	0	0	0	0	0	0	0	0	0	0	1	0	1	0	0	0	0	0	0	0	1	1
E08-TRESPL56	1	0	1	0	1	42	1	0	0	0	1	1	0	0	0	0	1	0	0	2011	319	DRV	0	0	0	0	0	1	0	0	0	0	0	0	1	0	0	0	0	0	1	0	0	0	0	0	0	1	1
E08-TRESPL57	0	0	1	0	0	36	0	0	1	0	1	1	0	0	0	0	1	0	0	2010	326	DRV	0	0	0	0	0	1	0	0	0	0	0	0	1	0	0	0	0	0	1	0	0	0	0	0	1	0	0
C07-BG010753	0	1	0	0	0	57	1	0	0	0	1	1	0	0	0	1	0	0	0	2010	4	ATV	0	0	0	0	1	0	0	0	0	0	0	0	0	0	1	0	0	1	0	0	1	0	0	0	0	1	1
C07-AH020587	1	1	0	0	1	23	1	0	0	0	1	1	0	0	0	1	0	0	0	2010	228	ATV	0	0	0	0	0	0	0	0	0	0	1	0	0	1	0	0	0	1	0	0	0	0	0	0	0	1	1
F09-TMF051182	0	0	0	1	1	28	1	0	0	0	1	1	0	0	0	1	0	0	0	2012	273	ATV	0	0	0	0	0	0	0	0	0	0	1	0	0	0	1	0	0	1	0	0	0	0	0	0	0	1	1
A15-B1197	0	1	0	0	0	39	0	0	1	0	1	1	0	0	0	1	0	0	0	2010	260	ATV	0	0	0	1	0	0	0	0	0	0	0	0	0	0	1	0	0	1	0	0	0	0	0	0	0	1	1
A14-CECT2910	1	1	0	0	1	28	1	0	0	0	1	1	0	0	0	0	1	0	0	2010	218	DRV	0	0	0	0	1	0	0	0	0	0	0	0	0	0	1	0	0	0	1	0	0	0	0	0	0	1	1
A14-DMMC3034	0	1	0	0	0	58	1	0	0	0	1	1	0	0	1	0	0	0	0	2010	129	LPV	0	0	0	0	1	0	0	0	0	0	0	0	0	0	1	0	0	1	0	0	0	0	0	0	0	1	1
B05-103MWJ	1	1	0	0	1	26	1	0	0	0	1	1	0	0	1	0	0	0	0	2010	58	LPV	0	0	0	0	1	0	0	0	0	0	0	0	0	0	1	0	0	1	0	0	0	0	0	0	0	1	1
A15-B1164	0	1	0	0	0	39	0	1	0	0	1	1	0	0	0	1	0	0	0	2009	344	ATV	0	0	0	0	0	1	0	0	0	0	0	0	1	0	0	0	0	1	0	0	0	0	0	0	0	1	0
B05-108OJ	1	1	0	0	0	33	1	0	0	0	0	0	0	0	0	1	0	0	0	2013	339	ATV	1	0	0	0	0	0	0	0	0	0	0	1	1	0	0	0	0	1	0	0	0	0	0	0	0	1	1
B05-109AP	0	1	0	0	0	55	1	0	0	0	1	1	0	0	0	1	0	0	0	2010	42	ATV	0	0	0	0	1	0	0	0	0	0	0	0	0	0	1	0	0	1	0	0	1	0	0	0	0	1	1
B05-111HA	1	1	0	0	0	49	0	1	0	0	1	1	0	0	0	1	0	0	0	2010	342	ATV	0	0	0	0	0	0	0	0	0	0	0	1	0	0	0	0	1	1	0	0	0	0	0	0	0	1	0
A15-B1220	1	1	0	0	0	30	1	0	0	0	1	1	0	0	1	0	0	0	0	2010	99	LPV	0	0	0	0	0	0	0	0	0	0	0	1	0	1	0	0	0	1	0	0	0	0	0	0	0	1	1
A06-BA1864	0	1	0	0	0	38	1	0	0	0	1	1	0	0	1	0	0	0	0	2010	223	LPV	0	0	0	0	1	0	0	0	0	0	0	0	0	0	0	1	0	1	0	0	0	0	0	0	0	1	1
A06-PP1838	0	1	0	0	0	45	0	1	0	0	1	1	0	0	0	0	1	0	0	2010	44	DRV	0	0	0	0	1	0	0	0	0	0	0	0	0	0	1	0	0	0	1	0	0	0	0	0	1	0	0
A06-GL1848	0	1	0	0	0	38	0	1	0	0	1	1	0	0	1	0	0	0	0	2010	224	LPV	0	0	0	1	0	0	0	0	0	0	0	0	0	0	0	1	0	1	0	0	0	0	0	0	1	0	0
A06-LRA1853	1	1	0	0	1	34	1	0	0	0	1	1	0	0	1	0	0	0	0	2010	46	LPV	0	0	0	1	0	0	0	0	0	0	0	0	1	0	0	0	0	1	0	0	0	0	0	0	1	0	0
A15-B1258	0	1	0	0	0	49	0	1	0	0	1	1	0	0	1	0	0	0	0	2010	92	LPV	0	0	0	1	0	0	0	0	0	0	0	0	1	0	0	0	0	1	0	0	0	0	0	0	0	1	0
A15-B1168	0	1	0	0	1	39	0	1	0	0	1	1	0	0	1	0	0	0	0	2009	13	LPV	0	0	0	0	0	0	0	0	0	0	0	1	0	0	1	0	0	1	0	0	0	0	0	0	0	1	1
A15-B1127	1	1	0	0	0	33	0	1	0	0	1	1	0	0	1	0	0	0	0	2009	35	LPV	0	0	0	0	1	0	0	0	0	0	0	0	0	0	1	0	0	1	0	0	0	0	0	0	0	1	1
E08-TRESPL59	0	0	1	0	0	48	1	0	0	0	1	1	0	0	0	0	1	0	0	2011	339	DRV	0	0	0	0	0	0	0	0	0	0	0	1	0	0	0	1	0	0	1	0	0	0	0	0	0	1	1
D04-DEAN	0	0	1	0	1	37	1	0	0	0	1	1	0	0	0	1	0	0	0	2011	350	ATV	0	0	0	0	0	0	0	0	0	0	0	1	0	0	1	0	0	1	0	0	0	0	0	0	0	1	1
D12-011	0	0	1	0	1	41	1	0	0	0	1	1	0	0	1	0	0	0	0	2011	135	LPV	0	0	0	0	1	0	0	0	0	0	0	0	0	0	1	0	0	1	0	0	0	0	0	0	0	1	1
D12-012	0	0	1	0	0	36	0	0	1	0	1	1	0	0	0	1	0	0	0	2011	252	ATV	0	0	0	0	1	0	0	0	0	0	0	0	0	0	0	1	0	1	0	0	0	0	0	0	0	1	1
D04-VASI	0	0	1	0	0	28	0	0	1	0	1	1	0	0	0	0	1	0	0	2012	186	DRV	0	0	0	0	1	0	0	0	0	0	0	0	1	0	0	0	0	0	1	0	0	0	0	0	0	1	1
F09-DGAF121274	0	0	0	1	1	36	0	1	0	0	1	1	0	0	0	1	0	0	0	2010	333	ATV	0	0	0	0	0	0	0	0	0	0	1	0	0	1	0	0	0	1	0	0	0	0	0	0	0	1	0
A00-PROC10	1	1	0	0	0	32	0	0	1	0	1	1	0	0	0	1	0	0	0	2010	243	ATV	0	0	0	0	1	0	0	0	0	0	0	0	0	0	0	1	0	1	0	0	0	0	0	0	0	1	0
F00-CA130144	0	0	0	1	0	66	1	0	0	0	1	1	0	0	1	0	0	0	0	2011	123	LPV	0	0	0	0	0	0	0	0	1	0	0	0	1	0	0	0	0	1	0	0	0	0	0	0	0	1	1
F00-GG040489	0	0	0	1	0	21	0	0	1	0	1	1	0	0	0	0	1	0	0	2013	313	DRV	0	0	0	1	0	0	0	0	0	0	0	0	0	0	1	0	0	0	0	1	0	0	0	0	0	1	1
F00-MP051081	0	0	0	1	0	29	0	0	0	1	1	1	0	0	0	0	1	0	0	2010	10	DRV	0	0	0	0	0	0	1	0	0	0	0	0	1	0	0	0	0	0	1	0	1	0	0	0	0	1	1
F00-CD110155	0	0	0	1	0	55	0	0	0	1	1	1	0	0	0	1	0	0	0	2012	206	ATV	0	0	0	0	0	0	0	0	0	0	0	1	1	0	0	0	0	1	0	0	0	1	0	0	0	1	1
F00-DA281068	0	0	0	1	0	42	0	0	0	1	1	1	0	0	0	0	1	0	0	2010	11	DRV	0	0	0	0	0	0	0	0	0	0	0	1	1	0	0	0	0	0	1	0	0	0	0	0	0	1	1
F00-RL070271	0	0	0	1	1	39	0	1	0	0	1	1	0	0	1	0	0	0	0	2010	102	LPV	0	0	0	0	0	0	0	0	0	0	0	1	1	0	0	0	0	1	0	0	0	0	0	0	0	1	0
F00-MP280449	0	0	0	1	0	51	1	0	0	0	1	1	0	0	0	1	0	0	0	2010	182	ATV	0	0	0	1	0	0	0	0	0	0	0	0	1	0	0	0	0	1	0	0	0	0	0	0	0	1	1
F00-GB240264	0	0	0	1	1	46	0	0	0	1	0	0	0	0	1	0	0	0	0	2011	105	LPV	1	0	0	0	0	0	1	0	0	0	0	0	0	0	0	0	1	1	0	0	0	0	0	0	0	1	1
F00-VS020173	0	0	0	1	0	37	0	0	1	0	0	0	0	0	1	0	0	0	0	2010	295	LPV	1	0	0	0	0	0	0	0	0	0	0	1	1	0	0	0	0	1	0	0	0	0	0	0	0	1	1
F00-TR300986	1	0	0	1	1	24	1	0	0	0	1	1	0	0	0	0	1	0	0	2010	11	DRV	0	0	0	0	0	0	0	0	0	0	0	1	0	1	0	0	0	0	1	0	0	0	0	0	0	1	1
F00-CV190964	0	0	0	1	0	46	1	0	0	0	0	0	0	0	0	0	1	0	0	2010	5	DRV	1	0	0	0	0	0	0	0	0	0	0	1	1	0	0	0	0	0	1	0	1	0	0	0	0	1	1
C07-OA220180	1	1	0	0	0	30	0	0	1	0	1	1	0	0	0	1	0	0	0	2010	182	ATV	0	0	0	0	1	0	0	0	0	0	0	0	0	1	0	0	0	1	0	0	0	0	0	0	0	1	1
A00-FBDN1110	0	1	0	0	0	37	1	0	0	0	1	1	0	0	0	1	0	0	0	2010	92	ATV	0	0	0	0	1	0	0	0	0	0	0	0	1	0	0	0	0	1	0	0	0	0	0	0	0	1	1
F00-IS220177	0	0	0	1	0	33	0	0	1	0	0	0	0	0	1	0	0	0	0	2010	327	LPV	1	0	0	0	0	0	0	0	0	0	0	1	1	0	0	0	0	1	0	0	0	0	0	0	0	1	1
B00-PD230N	0	1	0	0	0	42	0	0	0	1	1	1	0	0	0	0	1	0	0	2011	344	DRV	0	0	0	0	1	0	0	0	0	0	0	0	1	0	0	0	0	0	0	1	0	0	0	0	1	0	1
F09-CRF300867	0	0	0	1	1	43	0	0	0	1	1	1	0	0	1	0	0	0	0	2010	49	LPV	0	0	0	0	0	0	0	0	0	0	1	0	0	0	1	0	0	1	0	0	0	0	0	0	0	1	1
A13-LOMT223SP	0	1	0	0	0	29	0	0	1	0	0	0	0	0	0	0	1	0	0	2014	277	DRV	1	0	0	0	0	1	0	0	0	0	0	0	0	0	0	0	1	0	1	0	0	0	0	0	0	1	1
A13-RBCR218SP	0	1	0	0	0	42	0	0	1	0	1	1	0	0	0	0	1	0	0	2010	131	DRV	0	0	0	0	1	0	0	0	0	0	0	0	0	0	1	0	0	0	1	0	0	0	0	0	0	1	1
E08-TRESPL65	0	0	1	0	1	51	1	0	0	0	0	0	0	0	0	0	1	0	0	2011		DRV	1	0	0	0	1	0	0	0	0	0	0	0	1	0	0	0	0	0	1	0	1	0	0	0	0	1	1
A01-CP2010	0	1	0	0	0	26	0	0	0	1	1	1	0	0	0	1	0	0	0	2010	214	ATV	0	0	0	0	0	0	0	0	0	0	0	1	1	0	0	0	0	1	0	0	0	0	0	0	0	1	1
B00-RF232N	0	1	0	0	0	45	0	0	1	0	1	1	0	0	0	0	1	0	0	2011	251	DRV	0	0	0	0	1	0	0	0	0	0	0	0	0	0	0	1	0	0	1	0	0	0	0	0	0	1	0
A13-MRGO224SP	0	1	0	0	0	34	1	0	0	0	1	1	0	0	0	0	1	0	0	2011	336	DRV	0	0	0	0	1	0	0	0	0	0	0	0	0	0	1	0	0	0	1	0	0	0	0	0	0	1	1
A13-IFPT226SP	0	1	0	0	1	32	1	0	0	0	1	1	0	0	0	1	0	0	0	2011	305	ATV	0	0	0	0	0	0	0	0	0	0	1	0	0	0	0	1	0	1	0	0	0	0	0	0	0	1	1
A13-MRRC227SP	0	1	0	0	0	46	0	1	0	0	1	1	0	0	0	0	1	0	0	2011	354	DRV	0	0	0	0	1	0	0	0	0	0	0	0	1	0	0	0	0	0	1	0	1	0	0	0	0	1	0
B07-5691228	1	1	0	0	1	38	1	0	0	0	1	1	0	0	0	1	0	0	0	2011	47	ATV	0	0	0	1	0	0	0	0	0	0	0	0	0	0	0	1	0	1	0	0	0	0	0	0	0	1	1
A13-LSRC229SP	1	1	0	0	0	34	0	0	1	0	1	1	0	0	0	0	1	0	0	2011	210	DRV	0	0	0	0	0	1	0	0	0	0	0	0	0	0	0	0	1	0	1	0	0	0	0	0	0	1	1
B00-IL236N	0	1	0	0	1	37	1	0	0	0	1	1	0	0	0	1	0	0	0	2012	337	ATV	0	0	0	0	0	1	0	0	0	0	0	0	1	0	0	0	0	1	0	0	0	0	0	0	0	1	1
A14-DLCS2929	1	1	0	0	0	27	1	0	0	0	1	1	0	0	0	0	1	0	0	2010	7	DRV	0	0	0	0	0	0	0	0	0	0	0	1	1	0	0	0	0	0	0	1	0	0	0	0	0	1	1
A14-FNAT2888	0	1	0	0	0	40	1	0	0	0	1	1	0	0	0	0	1	0	0	2010	38	DRV	0	0	0	1	0	0	0	0	0	0	0	0	0	0	1	0	0	0	1	0	0	0	0	0	0	1	1
A14-PSLC2656	0	1	0	0	0	35	1	0	0	0	1	1	0	0	0	0	1	0	0	2010	126	DRV	0	0	0	0	1	0	0	0	0	0	0	0	0	0	0	1	0	0	0	1	1	0	0	0	0	1	1
A14-RMGA2853	0	1	0	0	0	72	1	0	0	0	1	1	0	0	0	0	1	0	0	2010	9	DRV	0	0	0	0	0	0	0	0	1	0	0	0	0	0	1	0	0	0	1	0	1	0	0	0	0	1	1
A14-RZMT2541	0	1	0	0	0	32	0	0	1	0	1	1	0	0	0	1	0	0	0	2010	348	ATV	0	0	0	0	0	0	0	0	0	0	0	1	1	0	0	0	0	1	0	0	0	0	0	0	1	0	0
A14-SRDE2984	0	1	0	0	0	51	1	0	0	0	1	1	0	0	0	0	1	0	0	2010	139	DRV	0	0	0	0	1	0	0	0	0	0	0	0	0	0	1	0	0	0	0	1	0	0	0	0	0	1	1
A14-LFGU3080	0	1	0	0	0	53	1	0	0	0	1	1	0	0	0	0	1	0	0	2010	184	DRV	0	0	0	0	1	0	0	0	0	0	0	0	1	0	0	0	0	0	0	1	0	0	0	0	0	1	1
A14-NSRB3002	0	1	0	0	0	50	1	0	0	0	1	1	0	0	1	0	0	0	0	2010	325	LPV	0	0	0	0	0	0	0	0	0	0	0	1	1	0	0	0	0	1	0	0	0	0	0	0	0	1	0
A14-VCFD2516	0	1	0	0	0	35	1	0	0	0	1	1	0	0	1	0	0	0	0	2010	181	LPV	0	0	0	0	0	0	0	0	0	0	0	1	1	0	0	0	0	1	0	0	0	0	0	0	0	1	1
B00-CS237N	0	1	0	0	1	48	0	0	0	1	1	1	0	0	0	1	0	0	0	2011	8	ATV	0	0	0	0	1	0	0	0	0	0	0	0	1	0	0	0	0	1	0	0	0	0	0	0	1	0	0
A00-SAFA0111	0	1	0	0	0	55	1	0	0	0	1	1	0	0	0	1	0	0	0	2011	304	ATV	0	0	0	0	1	0	0	0	0	0	0	0	1	0	0	0	0	1	0	0	0	0	0	0	0	1	1
A00-FORB0111	0	1	0	0	0	47	0	1	0	0	1	1	0	0	0	0	1	0	0	2011	175	DRV	0	0	0	0	0	0	0	0	0	0	0	1	1	0	0	0	0	0	0	1	0	0	0	0	0	1	0
A00-LCAE0111	0	1	0	0	0	20	0	0	1	0	0	0	0	0	0	1	0	0	0	2011	346	ATV	1	0	0	1	0	0	0	0	0	0	0	0	0	0	1	0	0	1	0	0	0	0	0	0	0	1	0
A00-FRLA0111	1	1	0	0	1	27	1	0	0	0	1	1	0	0	0	0	1	0	0	2011	235	DRV	0	0	0	0	1	0	0	0	0	0	0	0	1	0	0	0	0	0	1	0	0	0	0	0	0	1	1
B00-PI240N	0	1	0	0	0	38	0	0	1	0	1	1	0	0	0	1	0	0	0	2011	313	ATV	0	0	0	0	1	0	0	0	0	0	0	0	1	0	0	0	0	1	0	0	0	0	0	0	0	1	1
D09-201105	0	0	1	0	0	30	0	0	1	0	1	1	0	0	0	0	1	0	0	2011	230	DRV	0	0	0	0	1	0	0	0	0	0	0	0	0	0	0	1	0	0	1	0	0	0	0	0	0	1	1
B00-SF241N	0	1	0	0	0	46	0	0	1	0	1	1	0	0	0	1	0	0	0	2011	172	ATV	0	0	0	0	1	0	0	0	0	0	0	0	0	0	0	1	0	1	0	0	0	0	0	0	0	1	1
B02-2467HA1040	1	1	0	0	0	44	1	0	0	0	1	1	0	0	0	1	0	0	0	2011	228	ATV	0	0	0	0	1	0	0	0	0	0	0	0	0	1	0	0	0	1	0	0	0	0	0	0	0	1	1
B02-3470BA1102	0	1	0	0	0	38	1	0	0	0	0	0	0	0	0	1	0	0	0	2011	168	ATV	1	0	0	0	1	0	0	0	0	0	0	0	0	0	0	1	0	1	0	0	0	0	0	0	1	0	0
B00-MR242N	0	1	0	0	0	33	0	0	1	0	1	1	0	0	0	0	1	0	0	2011	15	DRV	0	0	0	0	1	0	0	0	0	0	0	0	1	0	0	0	0	0	1	0	0	0	0	0	1	0	0
B02-5159AS1106	0	1	0	0	0	52	1	0	0	0	1	1	0	0	0	1	0	0	0	2011		ATV	0	0	0	0	1	0	0	0	0	0	0	0	1	0	0	0	0	1	0	0	1	0	0	0	1	0	0
B02-7536CD1108	1	1	0	0	1	36	1	0	0	0	1	1	0	0	0	1	0	0	0	2011	50	ATV	0	0	0	1	0	0	0	0	0	0	0	0	1	0	0	0	0	1	0	0	0	0	0	0	0	1	1
A13-CSMR300SP	1	1	0	0	1	35	1	0	0	0	1	1	0	0	0	0	1	0	0	2011	279	DRV	0	0	0	0	0	0	0	0	0	0	0	1	1	0	0	0	0	0	1	0	0	0	0	0	0	1	1
B02-6150BR1111	0	1	0	0	0	50	0	1	0	0	1	1	0	0	0	1	0	0	0	2011	131	ATV	0	0	0	0	1	0	0	0	0	0	0	0	1	0	0	0	0	1	0	0	1	0	0	0	1	0	1
F00-MV040384	0	0	0	1	1	27	1	0	0	0	0	0	0	0	0	0	1	0	0	2013	295	DRV	1	0	0	0	0	0	0	0	0	0	0	1	0	0	0	0	1	0	0	1	0	0	0	0	0	1	1
F00-MM080470	0	0	0	1	0	38	0	0	0	1	0	0	0	0	1	0	0	0	0	2011	285	LPV	1	0	0	0	0	1	0	0	0	0	0	0	0	0	0	1	0	1	0	0	0	0	0	0	0	1	1
F00-AN040489	1	0	0	1	0	21	1	0	0	0	1	1	0	0	1	0	0	0	0	2009	183	LPV	0	0	0	0	0	0	0	0	0	0	0	1	1	0	0	0	0	1	0	0	0	0	0	0	0	1	1
E11-20OMBLVI	1	0	1	0	1	32	1	0	0	0	1	1	0	0	0	1	0	0	0	2011	55	ATV	0	0	0	1	0	0	0	0	0	0	0	0	0	1	0	0	0	1	0	0	0	0	0	0	0	1	1
B02-7239SM1114	0	1	0	0	0	39	1	0	0	0	0	0	0	0	0	1	0	0	0	2011	138	ATV	1	0	0	0	1	0	0	0	0	0	0	0	1	0	0	0	0	1	0	0	1	0	0	0	1	0	0
F00-VF121072	0	0	0	1	0	37	0	0	1	0	0	0	0	0	0	0	1	0	0	2012	238	DRV	1	0	0	0	0	0	0	0	0	0	0	1	1	0	0	0	0	0	1	0	0	0	0	0	0	1	1
F00-TY240567	1	0	0	1	0	42	1	0	0	0	1	1	0	0	1	0	0	0	0	2009	86	LPV	0	0	0	0	0	0	0	0	0	0	0	1	0	1	0	0	0	1	0	0	0	0	0	0	0	1	1
F00-LN230456	0	0	0	1	0	52	0	0	0	1	0	0	0	0	1	0	0	0	0	2011	195	LPV	1	0	0	0	0	0	0	0	0	0	0	1	1	0	0	0	0	1	0	0	0	0	0	0	0	1	1
F00-DN300571	0	0	0	1	1	27	0	1	0	0	1	1	0	0	1	0	0	0	0	2011	220	LPV	0	0	0	0	0	0	0	0	0	0	0	1	0	0	0	1	0	1	0	0	0	0	0	0	0	1	0
F00-CD260382	0	0	0	1	0	27	0	1	0	0	0	0	0	0	0	0	1	0	0	2011	341	DRV	1	0	0	0	0	0	0	0	0	0	0	1	0	0	0	0	1	0	1	0	0	0	0	0	0	1	1
E10-CL201	0	0	1	0	0	43	0	0	1	0	1	1	0	0	0	1	0	0	0	2010	266	ATV	0	0	0	0	0	0	0	0	1	0	0	0	0	0	1	0	0	1	0	0	0	0	0	0	0	1	0
B02-7743KR1116	1	1	0	0	0	34	0	0	1	0	0	0	0	0	0	0	1	0	0	2011	415	DRV	1	0	0	0	1	0	0	0	0	0	0	0	1	0	0	0	0	0	1	0	1	0	0	0	1	0	0
E11-23LELA	0	0	1	0	1	37	1	0	0	0	1	1	0	0	0	1	0	0	0	2011	48	ATV	0	0	0	0	0	0	0	0	0	0	0	1	1	0	0	0	0	1	0	0	0	0	0	0	0	1	1
E10-DP203	0	0	1	0	0	34	1	0	0	0	1	1	0	0	1	0	0	0	0	2010	93	LPV	0	0	0	0	1	0	0	0	0	0	0	0	0	0	1	0	0	1	0	0	0	0	0	0	0	1	1
E11-26MOBR	0	0	1	0	0	46	0	0	1	0	1	1	0	0	0	0	1	0	0	2010	47	DRV	0	0	0	0	0	0	1	0	0	0	0	0	0	0	0	1	0	0	0	1	0	0	0	0	1	0	1
E11-28SELU	0	0	1	0	0	46	1	0	0	0	1	1	0	0	0	0	1	0	0	2010	64	DRV	0	0	0	0	1	0	0	0	0	0	0	0	1	0	0	0	0	0	1	0	0	0	0	0	0	1	1
E11-61REST	0	0	1	0	0	34	0	0	1	0	1	1	0	0	0	1	0	0	0	2010	306	ATV	0	0	0	0	1	0	0	0	0	0	0	0	1	0	0	0	0	1	0	0	0	0	0	0	0	1	1
E08-TRESPM03	0	0	1	0	0	33	0	0	1	0	1	1	0	0	0	0	1	0	0	2011	274	DRV	0	0	0	0	0	0	0	0	0	0	0	1	0	0	0	0	1	0	1	0	1	0	0	0	0	1	1
A13-ERHM305SP	1	1	0	0	0	42	1	0	0	0	1	1	0	0	0	0	1	0	0	2011	194	DRV	0	0	0	0	0	0	0	0	0	0	0	1	0	0	1	0	0	0	1	0	1	0	0	0	0	1	1
C00-GZSB04IE1	0	1	0	0	0	24	0	0	1	0	1	1	0	0	0	0	1	0	0	2011	343	DRV	0	0	0	0	0	0	0	0	0	0	0	1	1	0	0	0	0	0	1	0	0	0	0	0	0	1	1
C07-LS030373	0	1	0	0	0	38	0	0	1	0	1	1	0	0	1	0	0	0	0	2011		LPV	0	0	0	0	0	1	0	0	0	0	0	0	0	0	0	1	0	1	0	0	1	0	0	0	0	1	1
E08-TRESPM09	0	0	1	0	0	44	0	0	1	0	1	1	0	0	0	0	1	0	0	2011	271	DRV	0	0	0	0	1	0	0	0	0	0	0	0	0	0	0	0	1	0	1	0	0	0	0	0	0	1	1
E10-CE205	0	0	1	0	0	40	0	0	0	1	1	1	0	0	0	1	0	0	0	2010	180	ATV	0	0	0	0	1	0	0	0	0	0	0	0	1	0	0	0	0	1	0	0	0	0	0	0	0	1	1
E08-TRESPM13	1	0	1	0	1	33	1	0	0	0	1	1	0	0	0	0	1	0	0	2011	69	DRV	0	0	0	1	0	0	0	0	0	0	0	0	1	0	0	0	0	0	1	0	0	0	0	0	0	1	1
E08-TRESPM15	0	0	1	0	0	46	0	0	1	0	1	1	0	0	0	0	1	0	0	2011	288	DRV	0	0	0	0	0	1	0	0	0	0	0	0	1	0	0	0	0	0	1	0	0	0	0	0	0	1	1
B00-LC252N	0	1	0	0	0	28	0	0	1	0	1	1	0	0	0	0	1	0	0	2011	24	DRV	0	0	0	0	0	1	0	0	0	0	0	0	0	0	0	0	1	0	1	0	0	0	0	0	0	1	1
E08-TRESPM18	1	0	1	0	1	41	1	0	0	0	1	1	0	0	0	1	0	0	0	2012	241	ATV	0	0	0	1	0	0	0	0	0	0	0	0	0	0	0	1	0	1	0	0	0	0	0	0	0	1	1
E08-TRESPM19	1	0	1	0	1	36	1	0	0	0	1	1	0	0	0	0	1	0	0	2011	4	DRV	0	0	0	1	0	0	0	0	0	0	0	0	0	0	0	1	0	0	0	1	0	0	0	0	0	1	1
E11-27RIAN	0	0	1	0	0	45	0	0	1	0	1	1	0	0	0	0	1	0	0	2010	100	DRV	0	0	0	0	1	0	0	0	0	0	0	0	1	0	0	0	0	0	1	0	0	0	0	0	0	1	1
B00-CB249N	0	1	0	0	1	30	1	0	0	0	1	1	0	0	0	0	1	0	0	2011	332	DRV	0	0	0	0	1	0	0	0	0	0	0	0	0	0	0	1	0	0	1	0	0	0	0	0	0	1	1
A01-CR2011	0	1	0	0	0	34	0	0	0	1	1	1	0	0	0	0	1	0	0	2011		DRV	0	0	0	0	0	0	0	0	0	0	0	1	0	0	1	0	0	0	1	0	1	0	0	0	0	1	1
E10-TD211	0	0	1	0	0	47	0	0	1	0	1	1	0	0	1	0	0	0	0	2010	2	LPV	0	0	0	0	0	1	0	0	0	0	0	0	0	0	0	1	0	1	0	0	0	0	0	0	0	1	1
E11-67IPANUM	0	0	1	0	0	20	0	0	1	0	1	1	0	0	0	1	0	0	0	2010	319	ATV	0	0	0	0	0	0	0	1	0	0	0	0	0	0	0	1	0	1	0	0	0	0	0	0	0	1	1
E10-ES213	0	0	1	0	0	22	0	0	1	0	1	1	0	0	0	1	0	0	0	2011	952	ATV	0	0	0	0	0	0	0	1	0	0	0	0	1	0	0	0	0	1	0	0	1	0	0	0	0	1	1
A01-BAF2011	0	1	0	0	0	47	0	0	0	1	1	1	0	0	0	0	1	0	0	2011		DRV	0	0	0	0	0	1	0	0	0	0	0	0	0	0	0	0	1	0	1	0	1	0	0	0	0	1	1
E11-66DEMA	0	0	1	0	0	28	1	0	0	0	1	1	0	0	0	1	0	0	0	2011	50	ATV	0	0	0	0	0	0	0	0	1	0	0	0	0	0	1	0	0	1	0	0	0	1	0	0	0	1	1
B00-YM256N	1	1	0	0	0	45	0	0	0	1	1	1	0	0	0	1	0	0	0	2011	1	ATV	0	0	0	0	1	0	0	0	0	0	0	0	1	0	0	0	0	1	0	0	0	0	0	1	0	0	0
C07-VE251172	0	1	0	0	1	38	0	1	0	0	1	1	0	0	1	0	0	0	0	2011		LPV	0	0	0	0	0	0	0	0	0	0	1	0	0	0	1	0	0	1	0	0	1	0	0	0	0	1	1
E11-75ESME	1	0	1	0	1	29	1	0	0	0	1	1	0	0	1	0	0	0	0	2009	68	LPV	0	0	0	1	0	0	0	0	0	0	0	0	0	1	0	0	0	1	0	0	0	0	0	0	1	0	0
E11-76ERAI	1	0	1	0	1	26	1	0	0	0	1	1	0	0	0	0	1	0	0	2010	271	DRV	0	0	0	1	0	0	0	0	0	0	0	0	1	0	0	0	0	0	1	0	0	0	0	0	0	1	1
A14-MRSE2828	0	1	0	0	0	26	1	0	0	0	1	1	0	0	0	0	1	0	0	2010	44	DRV	0	0	0	0	0	1	0	0	0	0	0	0	0	0	0	1	0	0	1	0	0	0	0	0	0	1	1
A14-NDFA3421	0	1	0	0	0	33	0	0	1	0	0	0	0	0	0	0	1	0	0	2011	349	DRV	1	0	0	0	0	1	0	0	0	0	0	0	0	0	0	1	0	0	1	0	0	0	0	0	0	1	1
A14-CGAD3064	0	1	0	0	0	22	0	0	1	0	1	1	0	0	1	0	0	0	0	2010	305	LPV	0	0	0	0	1	0	0	0	0	0	0	0	0	0	0	1	0	1	0	0	0	0	0	0	0	1	1
F00-AS040760	0	0	0	1	0	51	0	0	0	1	1	1	0	0	0	1	0	0	0	2011	49	ATV	0	0	0	0	0	0	0	0	0	0	0	1	1	0	0	0	0	1	0	0	0	0	0	0	0	1	1
F00-BT170192	0	0	0	1	1	19	0	0	0	1	1	1	0	0	0	0	1	0	0	2011	27	DRV	0	0	0	0	0	0	1	0	0	0	0	0	1	0	0	0	0	0	1	0	1	0	0	0	0	1	1
D05-CL-138	0	0	1	0	1	48	1	0	0	0	1	1	0	0	0	0	1	0	0	2014	331	DRV	0	0	0	0	1	0	0	0	0	0	0	0	0	0	0	0	1	0	1	0	0	0	0	0	0	1	1
D05-CM-139	0	0	1	0	0	52	0	1	0	0	1	1	0	0	0	1	0	0	0	2010	144	ATV	0	0	0	0	0	1	0	0	0	0	0	0	0	0	0	1	0	1	0	0	0	0	0	0	0	1	0
D05-BA-141	0	0	1	0	0	55	1	0	0	0	1	1	0	0	0	1	0	0	0	2010	275	ATV	0	0	0	0	0	1	0	0	0	0	0	0	0	0	1	0	0	1	0	0	0	0	0	0	0	1	1
D05-IE-146	1	0	1	0	1	25	1	0	0	0	1	1	0	0	1	0	0	0	0	2010	9	LPV	0	0	0	1	0	0	0	0	0	0	0	0	0	1	0	0	0	1	0	0	0	0	0	0	0	1	1
D05-ZD-148	0	0	1	0	0	39	1	0	0	0	1	1	0	0	0	1	0	0	0	2010	8	ATV	0	0	0	0	0	1	0	0	0	0	0	0	0	0	0	0	1	1	0	0	0	0	0	0	0	1	1
D05-GA-154	0	0	1	0	0	29	0	0	1	0	1	1	0	0	0	1	0	0	0	2011	340	ATV	0	0	0	0	1	0	0	0	0	0	0	0	0	0	0	0	1	1	0	0	0	0	0	0	0	1	1
D05-CR-156	0	0	1	0	0	29	1	0	0	0	1	1	0	0	0	1	0	0	0	2011	253	ATV	0	0	0	0	1	0	0	0	0	0	0	0	0	0	1	0	0	1	0	0	0	0	0	0	0	1	1
C09-BA73	0	1	0	0	0	63	1	0	0	0	1	1	0	0	0	0	1	0	0	2011	28	DRV	0	0	0	0	0	0	0	0	1	0	0	0	1	0	0	0	0	0	1	0	0	0	0	0	0	1	1
B05-117CD	0	1	0	0	0	47	0	1	0	0	1	1	0	0	0	1	0	0	0	2011	40	ATV	0	0	0	0	1	0	0	0	0	0	0	0	0	0	1	0	0	1	0	0	0	0	0	0	0	1	0
B05-120PC	0	1	0	0	0	46	1	0	0	0	1	1	0	0	0	1	0	0	0	2011	136	ATV	0	0	0	0	0	1	0	0	0	0	0	0	0	0	0	1	0	1	0	0	0	0	0	0	0	1	1
B05-121GS	0	1	0	0	0	44	0	1	0	0	1	1	0	0	0	0	1	0	0	2011	296	DRV	0	0	0	1	0	0	0	0	0	0	0	0	0	0	1	0	0	0	1	0	1	0	0	0	0	1	0
C05-119	0	1	0	0	0	63	0	0	1	0	1	1	0	0	0	0	1	0	0	2011	83	DRV	0	0	0	0	0	0	0	0	1	0	0	0	0	0	0	1	0	0	1	0	0	0	0	0	0	1	1
E11-81DOAN	0	0	1	0	0	53	1	0	0	0	1	1	0	0	0	1	0	0	0	2010	165	ATV	0	0	0	0	0	0	0	0	0	0	0	1	1	0	0	0	0	1	0	0	0	0	0	0	0	1	1
E08-TRESPM43	0	0	1	0	0	31	0	0	1	0	1	1	0	0	0	0	1	0	0	2011	8	DRV	0	0	0	0	1	0	0	0	0	0	0	0	0	0	0	0	1	0	1	0	0	0	0	0	0	1	1
F00-NV230473	1	0	0	1	0	38	0	0	0	1	1	1	0	0	1	0	0	0	0	2011	34	LPV	0	0	0	0	0	0	0	0	0	0	0	1	0	0	0	1	0	1	0	0	0	0	0	0	0	1	0
D00-270AD	0	0	1	0	0	26	1	0	0	0	1	1	0	0	0	0	1	0	0	2013	277	DRV	0	0	0	0	0	0	0	0	0	0	0	1	1	0	0	0	0	0	1	0	0	0	0	0	1	0	0
A15-B1261	1	1	0	0	1	36	1	0	0	0	1	1	0	0	0	1	0	0	0	2010	15	ATV	0	0	0	1	0	0	0	0	0	0	0	0	0	0	1	0	0	1	0	0	0	0	0	0	0	1	1
B00-VB261N	0	1	0	0	0	37	0	0	1	0	1	1	0	0	0	0	1	0	0	2011	110	DRV	0	0	0	0	0	1	0	0	0	0	0	0	0	0	1	0	0	1	0	0	0	0	0	0	0	1	1
A15-B1265	0	1	0	0	0	48	0	1	0	0	1	1	0	0	0	0	1	0	0	2011	6	DRV	0	0	0	1	0	0	0	0	0	0	0	0	0	1	0	0	0	0	1	0	0	0	0	0	0	1	0
A15-B1268	0	1	0	0	1	34	1	0	0	0	1	1	0	0	0	1	0	0	0	2011	290	ATV	0	0	0	0	1	0	0	0	0	0	0	0	0	0	1	0	0	1	0	0	0	0	0	0	0	1	1
A15-B1273	0	1	0	0	0	35	0	1	0	0	1	1	0	0	0	0	1	0	0	2011	259	DRV	0	0	0	0	1	0	0	0	0	0	0	0	0	0	1	0	0	0	1	0	0	0	0	0	0	1	0
B00-FV263N	0	1	0	0	0	51	0	0	0	1	1	1	0	0	0	1	0	0	0	2011	216	ATV	0	0	0	0	1	0	0	0	0	0	0	0	1	0	0	0	0	1	0	0	0	0	0	0	1	0	0
A06-BD1860	0	1	0	0	0	49	0	0	0	1	1	1	0	0	1	0	0	0	0	2010	190	LPV	0	0	0	0	0	0	0	0	1	0	0	0	1	0	0	0	0	1	0	0	0	0	0	0	1	0	0
A06-NT1861	0	1	0	0	0	44	0	0	1	0	1	1	0	0	0	1	0	0	0	2010	239	ATV	0	0	0	0	1	0	0	0	0	0	0	0	1	0	0	0	0	1	0	0	0	0	0	0	0	1	1
E11-86NAAN	0	0	1	0	0	61	0	0	0	1	1	1	0	0	1	0	0	0	0	2009	153	LPV	0	0	0	0	1	0	0	0	0	0	0	0	0	0	0	1	0	1	0	0	0	0	0	0	1	0	0
E11-89MAGI	0	0	1	0	0	52	0	0	1	0	1	1	0	0	0	1	0	0	0	2010	196	ATV	0	0	0	0	0	1	0	0	0	0	0	0	0	0	0	0	1	1	0	0	0	0	0	0	0	1	1
D05-CA-158	0	0	1	0	1	46	1	0	0	0	1	1	0	0	1	0	0	0	0	2011	59	LPV	0	0	0	0	1	0	0	0	0	0	0	0	0	1	0	0	0	1	0	0	0	0	0	0	0	1	1
E11-35ROSAN	0	0	1	0	0	50	1	0	0	0	1	1	0	0	0	0	1	0	0	2011	34	DRV	0	0	0	0	1	0	0	0	0	0	0	0	0	0	0	1	0	0	1	0	0	0	0	0	0	1	1
E08-TRESPM44	0	0	1	0	0	44	0	0	1	0	1	1	0	0	0	0	1	0	0	2012	276	DRV	0	0	0	0	1	0	0	0	0	0	0	0	0	0	0	1	0	0	1	0	0	0	0	0	0	1	1
E11-90MIAN	0	0	1	0	0	37	1	0	0	0	1	1	0	0	1	0	0	0	0	2009	115	LPV	0	0	0	0	1	0	0	0	0	0	0	0	0	0	1	0	0	1	0	0	0	0	0	0	1	0	0
E11-94OSBL	1	0	1	0	1	30	1	0	0	0	1	1	0	0	1	0	0	0	0	2009	116	LPV	0	0	0	1	0	0	0	0	0	0	0	0	1	0	0	0	0	1	0	0	0	0	0	0	0	1	1
A13-MSSR310SP	0	1	0	0	0	56	0	1	0	0	1	1	0	0	0	0	1	0	0	2011	154	DRV	0	0	0	1	0	0	0	0	0	0	0	0	0	0	1	0	0	0	1	0	0	0	0	0	0	1	1
A15-B1293	0	1	0	0	0	59	1	0	0	0	1	1	0	0	0	0	1	0	0	2011	33	DRV	0	0	0	0	1	0	0	0	0	0	0	0	0	0	0	1	0	0	1	0	0	0	0	0	0	1	1
F00-OG081164	0	0	0	1	0	47	1	0	0	0	1	1	0	0	0	0	1	0	0	2011	135	DRV	0	0	0	0	0	1	0	0	0	0	0	0	0	0	1	0	0	0	1	0	0	0	0	0	0	1	1
F00-MN161171	0	0	0	1	0	40	1	0	0	0	0	0	0	0	1	0	0	0	0	2011	296	LPV	1	0	0	0	0	1	0	0	0	0	0	0	1	0	0	0	0	1	0	0	0	0	0	0	0	1	1
A06-CD1870	1	1	0	0	0	34	0	0	0	1	1	1	0	0	0	0	1	0	0	2010	117	DRV	0	0	0	0	1	0	0	0	0	0	0	0	1	0	0	0	0	0	1	0	0	0	0	0	0	1	1
A13-KNNN311SP	1	1	0	0	1	35	1	0	0	0	1	1	0	0	0	0	1	0	0	2011		DRV	0	0	0	0	0	1	0	0	0	0	0	0	1	0	0	0	0	0	1	0	1	0	0	0	0	1	1
B00-MM267N	0	1	0	0	0	54	0	0	0	1	1	1	0	0	0	1	0	0	0	2011	31	ATV	0	0	0	0	0	1	0	0	0	0	0	0	1	0	0	0	0	1	0	0	0	0	0	0	1	0	1
E08-TRESPM50	0	0	1	0	0	29	0	0	1	0	1	1	0	0	0	0	1	0	0	2011	310	DRV	0	0	0	0	1	0	0	0	0	0	0	0	0	0	0	1	0	0	1	0	0	0	0	0	0	1	1
A13-DLMS312SP	0	1	0	0	0	50	0	0	1	0	1	1	0	0	0	0	1	0	0	2011	154	DRV	0	0	0	0	1	0	0	0	0	0	0	0	0	0	0	1	0	0	1	0	0	0	0	0	0	1	1
E11-99OBPA	1	0	1	0	1	45	1	0	0	0	1	1	0	0	0	1	0	0	0	2011	286	ATV	0	0	0	1	0	0	0	0	0	0	0	0	1	0	0	0	0	1	0	0	0	0	0	0	0	1	1
A00-AZLC0511	0	1	0	0	0	36	0	0	1	0	1	1	0	0	0	0	1	0	0	2011	127	DRV	0	0	0	0	0	0	0	0	0	0	0	1	1	0	0	0	0	0	1	0	0	0	0	0	1	0	0
D00-280NH	1	0	1	0	0	53	1	0	0	0	1	1	0	0	0	0	1	0	0	2011	305	DRV	0	0	0	0	0	0	0	0	0	0	0	1	1	0	0	0	0	0	1	0	0	0	0	0	0	1	1
A07-GVBL03MI	0	1	0	0	0	31	0	0	1	0	1	1	0	0	0	1	0	0	0	2011	233	ATV	0	0	0	1	0	0	0	0	0	0	0	0	1	0	0	0	0	1	0	0	0	0	0	0	0	1	1
E08-TRESPM53	1	0	1	0	0	44	0	0	1	0	0	0	0	0	0	0	1	0	0	2012	273	DRV	1	0	0	1	0	0	0	0	0	0	0	0	1	0	0	0	0	0	1	0	0	0	0	0	0	1	1
D00-257BL	0	0	1	0	0	34	0	0	1	0	1	1	0	0	0	1	0	0	0	2011	181	ATV	0	0	0	0	1	0	0	0	0	0	0	0	1	0	0	0	0	1	0	0	0	0	0	0	0	1	1
D00-247SM	0	0	1	0	0	51	0	0	1	0	1	1	0	0	1	0	0	0	0	2011	682	LPV	0	0	0	0	0	0	0	0	0	0	0	1	1	0	0	0	0	1	0	0	1	0	0	0	0	1	1
C04-BLAT04MS1	0	1	0	0	0	51	0	1	0	0	0	0	0	0	0	1	0	0	0	2012	324	ATV	1	0	0	0	1	0	0	0	0	0	0	0	0	0	1	0	0	1	0	0	0	0	0	0	0	1	0
C04-BILC14TR1	0	1	0	0	0	51	0	1	0	0	1	1	0	0	0	1	0	0	0	2011	270	ATV	0	0	0	0	1	0	0	0	0	0	0	0	1	0	0	0	0	1	0	0	0	0	0	0	0	1	0
C04-DFMS08TR1	0	1	0	0	0	40	0	1	0	0	1	1	0	0	0	1	0	0	0	2011	97	ATV	0	0	0	0	0	0	1	0	0	0	0	0	0	0	1	0	0	1	0	0	0	0	0	0	0	1	0
A06-VL1893	0	1	0	0	0	61	1	0	0	0	1	1	0	0	0	0	1	0	0	2011	96	DRV	0	0	0	0	0	0	0	0	1	0	0	0	1	0	0	0	0	0	1	0	0	0	0	0	0	1	1
C04-RVMR24TR1	0	1	0	0	0	37	0	1	0	0	1	1	0	0	0	1	0	0	0	2011	205	ATV	0	0	0	0	1	0	0	0	0	0	0	0	0	0	0	1	0	1	0	0	0	0	0	0	0	1	0
C04-SMLC02CN1	0	1	0	0	0	30	0	0	1	0	1	1	0	0	0	1	0	0	0	2012	330	ATV	0	0	0	0	1	0	0	0	0	0	0	0	0	0	0	1	0	1	0	0	0	0	0	0	0	1	1
C04-LIMS01IR	0	1	0	0	0	47	0	1	0	0	1	1	0	0	0	1	0	0	0	2011	347	ATV	0	0	0	0	0	0	1	0	0	0	0	0	0	0	0	1	0	1	0	0	0	0	0	0	0	1	0
D08-PG06M10D	0	0	1	0	0	40	1	0	0	0	1	1	0	0	0	1	0	0	0	2010	222	ATV	0	0	0	0	0	0	0	0	0	0	0	1	1	0	0	0	0	1	0	0	0	0	0	0	0	1	1
D09-201109	0	0	1	0	1	45	1	0	0	0	1	1	0	0	0	0	1	0	0	2011	332	DRV	0	0	0	0	0	0	0	0	0	0	1	0	1	0	0	0	0	0	1	0	0	0	0	0	0	1	1
C09-BA79	1	1	0	0	0	34	1	0	0	0	1	1	0	0	1	0	0	0	0	2011	10	LPV	0	0	0	0	1	0	0	0	0	0	0	0	1	0	0	0	0	1	0	0	0	0	0	0	0	1	1
E11-100PEAN	0	0	1	0	0	45	0	0	0	1	1	1	0	0	0	0	1	0	0	2010	185	DRV	0	0	0	0	1	0	0	0	0	0	0	0	0	0	0	1	0	0	1	0	0	0	0	0	0	1	1
E00-ANOINO341	0	0	1	0	0	40	1	0	0	0	1	1	0	0	0	0	1	0	0	2011	187	DRV	0	0	0	0	0	0	0	0	0	0	0	1	1	0	0	0	0	0	0	1	0	0	0	0	0	1	1
A13-KNAA316SP	1	1	0	0	0	34	1	0	0	0	1	1	0	0	0	0	1	0	0	2011	90	DRV	0	0	0	1	0	0	0	0	0	0	0	0	0	0	1	0	0	0	1	0	0	0	0	0	0	1	1
F09-PMF090283	1	0	0	1	1	28	1	0	0	0	1	1	0	0	0	1	0	0	0	2011	18	ATV	0	0	0	0	0	0	1	0	0	0	0	0	0	0	0	1	0	1	0	0	0	0	0	0	0	1	0
C04-VSSN24PL1	0	1	0	0	0	46	1	0	0	0	1	1	0	0	0	0	1	0	0	2012	289	DRV	0	0	0	1	0	0	0	0	0	0	0	0	0	0	0	1	0	0	1	0	0	0	0	0	0	1	1
C04-ZNCN04TR1	0	1	0	0	1	44	0	1	0	0	1	1	0	0	0	0	1	0	0	2012	317	DRV	0	0	0	0	0	0	1	0	0	0	0	0	0	0	0	1	0	0	0	1	0	0	0	0	0	1	0
E00-LUZDEZ340	1	0	1	0	1	28	1	0	0	0	1	1	0	0	0	0	1	0	0	2011	275	DRV	0	0	0	0	1	0	0	0	0	0	0	0	1	0	0	0	0	0	0	1	0	0	0	0	0	1	1
C04-POAD02SV1	0	1	0	0	0	35	0	0	1	0	1	1	0	0	0	0	1	0	0	2011	291	DRV	0	0	0	0	1	0	0	0	0	0	0	0	0	0	0	1	0	0	1	0	0	0	0	0	0	1	1
C04-DSGS29RV1	0	1	0	0	0	32	1	0	0	0	1	1	0	0	0	0	1	0	0	2011	331	DRV	0	0	0	0	1	0	0	0	0	0	0	0	0	0	0	1	0	0	1	0	0	0	0	0	0	1	1
E00-ELOCIA350	0	0	1	0	0	35	0	0	1	0	1	1	0	0	0	0	1	0	0	2010	289	DRV	0	0	0	0	0	0	0	0	0	0	0	1	1	0	0	0	0	0	1	0	0	0	0	0	0	1	0
A01-PG2011	0	1	0	0	0	44	1	0	0	0	1	1	0	0	0	1	0	0	0	2011	182	ATV	0	0	0	0	1	0	0	0	0	0	0	0	1	0	0	0	0	1	0	0	0	0	0	0	1	0	0
E11-37MEDEAD	1	0	1	0	0	35	1	0	0	0	1	1	0	0	0	1	0	0	0	2011	29	ATV	0	0	0	0	0	0	1	0	0	0	0	0	1	0	0	0	0	1	0	0	0	0	0	0	0	1	1
A07-DRRG17EC	1	1	0	0	0	30	0	0	1	0	1	1	0	0	0	1	0	0	0	2011	326	ATV	0	0	0	0	0	1	0	0	0	0	0	0	1	0	0	0	0	1	0	0	0	0	0	0	0	1	1
D04-CABPIE	0	0	1	0	0	54	1	0	0	0	1	1	0	0	0	1	0	0	0	2011	331	ATV	0	0	0	0	1	0	0	0	0	0	0	0	0	0	0	1	0	1	0	0	0	0	0	0	0	1	1
D04-LARJAC	1	0	1	0	0	43	1	0	0	0	1	1	0	0	1	0	0	0	0	2011	106	LPV	0	0	0	0	0	0	0	0	0	0	0	1	0	0	1	0	0	1	0	0	0	0	0	0	0	1	1
D04-NWACAL	1	0	1	0	0	53	1	0	0	0	1	1	0	0	1	0	0	0	0	2011	36	LPV	0	0	0	0	1	0	0	0	0	0	0	0	0	0	0	0	1	1	0	0	1	0	0	0	0	1	1
E10-VS215	0	0	1	0	0	29	0	0	1	0	1	1	0	0	0	1	0	0	0	2011	21	ATV	0	0	0	1	0	0	0	0	0	0	0	0	0	0	1	0	0	1	0	0	0	0	0	0	0	1	1
E10-SV217	0	0	1	0	0	52	0	1	0	0	1	1	0	0	0	1	0	0	0	2011	212	ATV	0	0	0	0	1	0	0	0	0	0	0	0	0	0	1	0	0	1	0	0	0	0	0	0	0	1	0
F09-FAF300171	0	0	0	1	1	41	1	0	0	0	0	0	0	0	0	1	0	0	0	2011	60	ATV	1	0	0	0	0	0	0	0	0	0	1	0	1	0	0	0	0	1	0	0	0	0	0	0	0	1	0
A06-RC1897	0	1	0	0	0	39	0	1	0	0	1	1	0	0	0	1	0	0	0	2011	17	ATV	0	0	0	0	0	0	0	0	0	0	0	1	1	0	0	0	0	1	0	0	0	0	0	0	1	0	0
D09-201112	0	0	1	0	0	27	0	0	1	0	1	1	0	0	0	1	0	0	0	2011	197	ATV	0	0	0	0	0	0	0	0	0	0	0	1	1	0	0	0	0	1	0	0	0	0	0	0	0	1	1
E10-MS218	0	0	1	0	0	19	0	0	1	0	1	1	0	0	0	1	0	0	0	2011	289	ATV	0	0	0	0	0	0	0	1	0	0	0	0	0	0	0	1	0	1	0	0	0	0	0	0	0	1	1
E10-SDRW219	1	0	1	0	0	39	0	1	0	0	1	1	0	0	0	1	0	0	0	2011	2	ATV	0	0	0	0	1	0	0	0	0	0	0	0	0	0	0	1	0	1	0	0	0	0	0	0	0	1	0
F09-OSF190869	1	0	0	1	1	40	1	0	0	0	0	0	0	0	0	1	0	0	0	2011	203	ATV	1	0	0	1	0	0	0	0	0	0	0	0	0	0	1	0	0	1	0	0	0	0	0	0	0	1	1
F09-TDM101077	0	0	0	1	0	33	0	0	1	0	0	0	0	0	0	1	0	0	0	2011	90	ATV	1	0	0	0	1	0	0	0	0	0	0	0	0	0	0	0	1	1	0	0	0	0	0	0	0	1	1
D05-GM-163	0	0	1	0	0	45	1	0	0	0	1	1	0	0	1	0	0	0	0	2011	241	LPV	0	0	0	0	0	1	0	0	0	0	0	0	0	0	0	1	0	1	0	0	0	0	0	0	0	1	1
D05-TF-165	0	0	1	0	0	64	1	0	0	0	1	1	0	0	0	1	0	0	0	2011	99	ATV	0	0	0	0	1	0	0	0	0	0	0	0	0	0	1	0	0	1	0	0	0	0	0	0	0	1	1
D05-IG-167	1	0	1	0	1	29	1	0	0	0	1	1	0	0	0	1	0	0	0	2011	52	ATV	0	0	0	1	0	0	0	0	0	0	0	0	1	0	0	0	0	1	0	0	0	0	0	0	0	1	1
A15-B1305	0	1	0	0	0	42	0	0	1	0	1	1	0	0	0	0	1	0	0	2011	118	DRV	0	0	0	0	0	1	0	0	0	0	0	0	1	0	0	0	0	0	1	0	1	0	0	0	0	1	1
A00-OCJK0311	1	1	0	0	0	31	1	0	0	0	1	1	0	0	0	0	1	0	0	2011	160	DRV	0	0	0	0	0	0	0	0	0	0	0	1	1	0	0	0	0	0	1	0	0	0	0	0	0	1	1
B00-HV272N	1	1	0	0	0	46	1	0	0	0	1	1	0	0	0	1	0	0	0	2011	297	ATV	0	0	0	0	1	0	0	0	0	0	0	0	1	0	0	0	0	1	0	0	0	0	0	0	1	0	1
C00-NSJY27NG1	1	1	0	0	1	20	1	0	0	0	1	1	0	0	0	1	0	0	0	2011	321	ATV	0	0	0	1	0	0	0	0	0	0	0	0	1	0	0	0	0	1	0	0	0	0	0	0	0	1	1
A00-OUND0411	1	1	0	0	0	37	1	0	0	0	0	0	0	0	0	0	1	0	0	2012	20	DRV	1	0	0	0	0	0	0	0	0	0	0	1	1	0	0	0	0	0	1	0	1	0	0	0	1	0	0
A00-BOER0611	0	1	0	0	0	34	0	0	1	0	0	0	0	0	0	1	0	0	0	2011	227	ATV	1	0	0	0	0	0	0	0	0	0	0	1	1	0	0	0	0	1	0	0	0	0	0	0	0	1	1
A00-FASM0511	0	1	0	0	0	41	0	0	1	0	1	1	0	0	0	1	0	0	0	2011	172	ATV	0	0	0	0	0	0	0	0	0	0	0	1	1	0	0	0	0	1	0	0	0	0	0	0	0	1	1
B00-FQ273N	0	1	0	0	0	28	0	0	1	0	1	1	0	0	0	0	1	0	0	2011	82	DRV	0	0	0	0	1	0	0	0	0	0	0	0	0	0	0	0	1	0	1	0	0	0	0	0	0	1	1
A15-B1539	0	1	0	0	1	41	1	0	0	0	1	1	0	0	0	0	1	0	0	2011	94	DRV	0	0	0	0	0	0	0	0	0	0	0	1	0	0	0	1	0	0	1	0	0	0	0	0	0	1	1
C07-NU051256	0	1	0	0	0	55	1	0	0	0	0	0	0	0	1	0	0	0	0	2011		LPV	1	0	0	0	0	0	0	0	0	0	0	1	0	0	1	0	0	1	0	0	1	0	0	0	0	1	1
A14-RSDN3527	0	1	0	0	0	31	0	0	1	0	1	1	0	0	0	1	0	0	0	2011	329	ATV	0	0	0	0	1	0	0	0	0	0	0	0	0	0	1	0	0	1	0	0	0	0	0	0	0	1	1
A14-SUDE3399	0	1	0	0	0	31	0	0	1	0	1	1	0	0	0	0	1	0	0	2011	13	DRV	0	0	0	0	0	0	0	0	0	0	0	1	1	0	0	0	0	0	1	0	0	0	0	0	0	1	1
C05-132	0	1	0	0	0	56	0	0	1	0	1	1	0	0	0	1	0	0	0	2011	152	ATV	0	0	0	0	0	1	0	0	0	0	0	0	0	0	0	0	1	1	0	0	0	0	0	0	0	1	1
C05-135	0	1	0	0	0	31	0	0	1	0	1	1	0	0	0	0	1	0	0	2011	302	DRV	0	0	0	0	1	0	0	0	0	0	0	0	0	0	1	0	0	0	1	0	0	0	0	0	0	1	0
E11-39WOHAAZ	1	0	1	0	1	42	1	0	0	0	1	1	0	0	1	0	0	0	0	2011	106	LPV	0	0	0	0	1	0	0	0	0	0	0	0	0	0	1	0	0	1	0	0	0	0	0	0	0	1	1
F00-CA240663	0	0	0	1	1	48	0	0	0	1	0	0	0	0	1	0	0	0	0	2011	300	LPV	1	0	0	0	0	0	0	0	0	0	0	1	1	0	0	0	0	1	0	0	0	0	0	0	0	1	1
F00-LR310187	0	0	0	1	0	24	0	0	1	0	1	1	0	0	0	0	1	0	0	2011	60	DRV	0	0	0	0	0	0	0	0	0	0	0	1	0	0	0	1	0	0	1	0	0	0	0	0	0	1	1
F00-LT290280	0	0	0	1	0	31	0	0	1	0	1	1	0	0	0	0	1	0	0	2011	190	DRV	0	0	0	0	0	0	0	0	0	0	0	1	1	0	0	0	0	0	1	0	0	0	0	0	0	1	1
F00-PG300156	0	0	0	1	0	52	0	0	1	0	0	0	0	0	0	0	1	0	0	2011	134	DRV	1	0	0	0	0	0	0	0	0	0	0	1	1	0	0	0	0	0	0	1	0	0	0	0	0	1	1
F00-SA070958	0	0	0	1	0	53	0	0	0	1	1	1	0	0	0	0	1	0	0	2011	268	DRV	0	0	0	1	0	0	0	0	0	0	0	0	1	0	0	0	0	0	1	0	0	0	1	0	0	1	1
A00-MGMC0311	0	1	0	0	0	34	1	0	0	0	1	1	0	0	0	1	0	0	0	2011	183	ATV	0	0	0	0	0	0	0	0	0	0	0	1	1	0	0	0	0	1	0	0	0	0	0	0	0	1	1
A13-BUAI324SP	1	1	0	0	0	34	1	0	0	0	0	0	0	0	0	0	1	0	0	2014	330	DRV	1	0	0	1	0	0	0	0	0	0	0	0	0	0	0	1	0	0	1	0	0	0	0	0	0	1	1
A13-VRPO325SP	0	1	0	0	0	43	0	0	1	0	1	1	0	0	0	1	0	0	0	2011	57	ATV	0	0	0	0	0	1	0	0	0	0	0	0	0	0	0	0	1	1	0	0	1	0	0	0	0	1	1
C09-BA85	1	1	0	0	1	30	1	0	0	0	0	0	0	0	0	0	1	0	0	2013	180	DRV	1	0	0	0	0	0	0	0	0	0	0	1	1	0	0	0	0	0	1	0	0	0	0	0	0	1	1
A13-BIWL328SP	0	1	0	0	0	49	0	0	1	0	1	1	0	0	0	0	1	0	0	2011	18	DRV	0	0	0	0	0	1	0	0	0	0	0	0	1	0	0	0	0	0	1	0	0	0	0	0	0	1	1
B00-AF281N	0	1	0	0	0	36	0	0	1	0	0	0	0	0	0	1	0	0	0	2011	288	ATV	1	0	0	0	1	0	0	0	0	0	0	0	0	0	0	1	0	1	0	0	0	0	0	0	0	1	1
E06-E27	0	0	1	0	0	32	0	0	1	0	0	0	0	0	0	0	1	0	0	2009	65	DRV	1	0	0	0	0	1	0	0	0	0	0	0	1	0	0	0	0	0	1	0	0	0	0	0	0	1	1
B05-126RBP	0	1	0	0	0	44	1	0	0	0	1	1	0	0	0	1	0	0	0	2013	266	ATV	0	0	0	0	1	0	0	0	0	0	0	0	0	0	1	0	0	1	0	0	0	0	0	0	0	1	0
C09-BA87	0	1	0	0	0	67	1	0	0	0	1	1	0	0	0	1	0	0	0	2011		ATV	0	0	0	0	0	0	0	0	1	0	0	0	1	0	0	0	0	1	0	0	1	0	0	1	0	0	1
C09-BA88	1	1	0	0	0	46	0	1	0	0	1	1	0	0	0	1	0	0	0	2011	220	ATV	0	0	0	1	0	0	0	0	0	0	0	0	1	0	0	0	0	1	0	0	1	1	0	0	0	1	1
A15-B1369	1	1	0	0	1	37	1	0	0	0	1	1	0	0	0	0	1	0	0	2011	31	DRV	0	0	0	0	0	0	0	0	0	0	0	1	0	1	0	0	0	0	1	0	0	0	0	0	0	1	1
A15-B1606	0	1	0	0	1	40	1	0	0	0	1	1	0	0	0	0	1	0	0	2011	162	DRV	0	0	0	0	0	0	0	0	0	0	0	1	0	0	1	0	0	0	1	0	1	0	0	0	0	1	1
A15-B1652	1	1	0	0	0	35	0	0	0	1	1	1	0	0	0	0	1	0	0	2011	13	DRV	0	0	0	0	1	0	0	0	0	0	0	0	0	1	0	0	0	0	1	0	0	0	0	0	0	1	1
A15-B1674	1	1	0	0	0	39	1	0	0	0	1	1	0	0	0	0	1	0	0	2011	32	DRV	0	0	0	0	0	0	0	0	0	0	0	1	0	1	0	0	0	0	1	0	1	0	0	0	0	1	1
C04-MLBN08TR1	0	1	0	0	0	41	0	1	0	0	1	1	0	0	0	1	0	0	0	2011	343	ATV	0	0	0	0	0	0	1	0	0	0	0	0	0	0	1	0	0	1	0	0	0	0	0	0	0	1	0
C04-NGEA08TR1	0	1	0	0	0	30	0	0	1	0	1	1	0	0	0	1	0	0	0	2012	247	ATV	0	0	0	0	1	0	0	0	0	0	0	0	0	0	0	1	0	1	0	0	0	0	0	0	0	1	1
C04-CPSL06TR1	0	1	0	0	0	44	1	0	0	0	1	1	0	0	0	1	0	0	0	2011	318	ATV	0	0	0	0	1	0	0	0	0	0	0	0	0	0	0	1	0	1	0	0	0	0	0	0	0	1	1
C04-MMDD20FL1	1	1	0	0	0	23	0	0	1	0	1	1	0	0	0	0	1	0	0	2011	346	DRV	0	0	0	0	0	0	1	0	0	0	0	0	0	1	0	0	0	0	1	0	0	0	0	0	0	1	1
C04-VNAN10CM1	0	1	0	0	1	53	1	0	0	0	1	1	0	0	0	0	1	0	0	2011	332	DRV	0	0	0	0	1	0	0	0	0	0	0	0	0	0	0	1	0	0	1	0	0	0	0	0	0	1	1
C04-BTFA12TR1	0	1	0	0	0	33	1	0	0	0	1	1	0	0	0	0	1	0	0	2011	295	DRV	0	0	0	0	0	0	1	0	0	0	0	0	0	0	0	1	0	0	1	0	0	0	0	0	0	1	1
C04-CRFA19TR1	0	1	0	0	0	33	0	0	1	0	1	1	0	0	0	0	1	0	0	2011	346	DRV	0	0	0	0	0	1	0	0	0	0	0	0	0	0	0	1	0	0	1	0	0	0	0	0	0	1	1
C04-MRAE30TR1	0	1	0	0	0	43	0	0	1	0	1	1	0	0	0	0	1	0	0	2011	256	DRV	0	0	0	1	0	0	0	0	0	0	0	0	0	1	0	0	0	0	1	0	0	0	0	0	0	1	1
C05-138	0	1	0	0	0	29	1	0	0	0	1	1	0	0	0	0	1	0	0	2011	116	DRV	0	0	0	0	0	0	0	1	0	0	0	0	0	0	0	0	1	0	1	0	1	0	0	0	0	1	1
C04-GLGO13CO1	0	1	0	0	0	51	0	0	1	0	1	1	0	0	0	0	1	0	0	2011	79	DRV	0	0	0	0	1	0	0	0	0	0	0	0	0	0	0	1	0	0	1	0	0	0	0	0	0	1	1
C04-TNEM11FL1	1	1	0	0	0	28	0	0	1	0	1	1	0	0	0	0	1	0	0	2011	73	DRV	0	0	0	0	1	0	0	0	0	0	0	0	0	0	1	0	0	0	1	0	0	0	0	0	0	1	1
C04-EODE22CS1	1	1	0	0	0	57	1	0	0	0	1	1	0	0	0	1	0	0	0	2011	273	ATV	0	0	0	0	0	0	1	0	0	0	0	0	0	1	0	0	0	1	0	0	0	0	0	0	0	1	1
C00-HSRD20GA1	1	1	0	0	0	32	1	0	0	0	1	1	0	0	0	1	0	0	0	2011	68	ATV	0	0	0	0	1	0	0	0	0	0	0	0	1	0	0	0	0	1	0	0	0	0	0	0	0	1	1
F06-ARLOK94	1	0	0	1	1	34	1	0	0	0	1	1	0	0	0	1	0	0	0	2010	163	ATV	0	0	0	0	1	0	0	0	0	0	0	0	0	0	1	0	0	1	0	0	1	0	0	0	0	1	1
E06-E34	0	0	1	0	0	47	1	0	0	0	0	0	0	0	1	0	0	0	0	2009	205	LPV	1	0	0	0	1	0	0	0	0	0	0	0	0	0	0	1	0	1	0	0	0	0	0	0	0	1	1
E06-E40	0	0	1	0	0	49	1	0	0	0	1	1	0	0	0	0	1	0	0	2010	191	DRV	0	0	0	0	1	0	0	0	0	0	0	0	0	1	0	0	0	0	1	0	0	0	0	0	0	1	1
E06-E79	1	0	1	0	1	34	1	0	0	0	0	0	0	0	0	1	0	0	0	2011	248	ATV	1	0	0	1	0	0	0	0	0	0	0	0	0	1	0	0	0	1	0	0	0	0	0	0	0	1	1
E06-E78	1	0	1	0	0	35	1	0	0	0	1	1	0	0	0	1	0	0	0	2011	351	ATV	0	0	0	0	0	0	1	0	0	0	0	0	0	1	0	0	0	1	0	0	1	0	0	0	0	1	1
E06-E77	1	0	1	0	1	31	1	0	0	0	1	1	0	0	1	0	0	0	0	2011	253	LPV	0	0	0	1	0	0	0	0	0	0	0	0	0	1	0	0	0	1	0	0	0	0	0	0	0	1	1
D09-201118	0	0	1	0	0	50	0	0	1	0	1	1	0	0	0	1	0	0	0	2011	350	ATV	0	0	0	0	1	0	0	0	0	0	0	0	0	0	0	1	0	1	0	0	0	0	0	0	0	1	1
C05-144	0	1	0	0	0	46	0	1	0	0	1	1	0	0	0	1	0	0	0	2011	171	ATV	0	0	0	1	0	0	0	0	0	0	0	0	0	0	1	0	0	1	0	0	0	0	0	0	0	1	0
C05-146	0	1	0	0	0	46	1	0	0	0	1	1	0	0	0	1	0	0	0	2011	260	ATV	0	0	0	0	1	0	0	0	0	0	0	0	0	0	1	0	0	1	0	0	0	0	0	0	0	1	1
A00-TNGU0811	0	1	0	0	0	40	1	0	0	0	1	1	0	0	1	0	0	0	0	2011		LPV	0	0	0	0	0	0	0	0	0	0	0	1	1	0	0	0	0	1	0	0	1	0	0	0	0	1	1
D09-201120	0	0	1	0	0	50	1	0	0	0	1	1	0	0	1	0	0	0	0	2011	153	LPV	0	0	0	0	1	0	0	0	0	0	0	0	0	0	1	0	0	1	0	0	1	0	0	0	0	1	1
D09-201121	1	0	1	0	1	28	1	0	0	0	1	1	0	0	0	1	0	0	0	2011	256	ATV	0	0	0	0	1	0	0	0	0	0	0	0	0	0	0	1	0	1	0	0	0	0	0	0	0	1	1
D09-201122	0	0	1	0	0	44	1	0	0	0	1	1	0	0	0	1	0	0	0	2011	37	ATV	0	0	0	0	1	0	0	0	0	0	0	0	0	0	0	0	1	1	0	0	0	0	0	0	0	1	1
F06-ARLOK95	0	0	0	1	0	50	1	0	0	0	1	1	0	0	0	0	1	0	0	2010	36	DRV	0	0	0	0	1	0	0	0	0	0	0	0	0	0	0	1	0	0	1	0	0	0	0	0	0	1	0
C04-SLMN16AB1	1	1	0	0	1	34	1	0	0	0	1	1	0	0	0	0	1	0	0	2011	138	DRV	0	0	0	1	0	0	0	0	0	0	0	0	0	1	0	0	0	0	1	0	0	0	0	0	0	1	1
C05-145	0	1	0	0	0	40	1	0	0	0	1	1	0	0	0	0	1	0	0	2011	60	DRV	0	0	0	0	0	1	0	0	0	0	0	0	0	0	1	0	0	0	1	0	0	0	0	0	0	1	1
C04-VARB07GR1	0	1	0	0	0	41	1	0	0	0	1	1	0	0	0	1	0	0	0	2011	327	ATV	0	0	0	0	1	0	0	0	0	0	0	0	0	0	0	0	1	1	0	0	0	0	0	0	0	1	1
C04-SNVR13BN1	1	1	0	0	1	31	1	0	0	0	1	1	0	0	0	1	0	0	0	2011	303	ATV	0	0	0	1	0	0	0	0	0	0	0	0	0	1	0	0	0	1	0	0	0	0	0	0	0	1	1
C05-153	1	1	0	0	0	31	0	0	1	0	1	1	0	0	0	0	1	0	0	2011	138	DRV	0	0	0	0	0	0	1	0	0	0	0	0	0	0	0	1	0	0	1	0	0	0	0	0	0	1	1
C00-RNMC14GZ1	0	1	0	0	0	37	0	0	1	0	1	1	0	0	0	1	0	0	0	2011	334	ATV	0	0	0	0	1	0	0	0	0	0	0	0	1	0	0	0	0	1	0	0	0	0	0	0	0	1	1
C04-TLFA15TR1	0	1	0	0	0	46	0	0	1	0	1	1	0	0	0	1	0	0	0	2011	233	ATV	0	0	0	0	0	1	0	0	0	0	0	0	0	0	0	0	1	1	0	0	0	0	0	0	0	1	1
C00-BZMC17CS1	0	1	0	0	0	39	0	0	1	0	1	1	0	0	0	1	0	0	0	2011	270	ATV	0	0	0	0	0	0	0	0	0	0	0	1	1	0	0	0	0	1	0	0	0	0	0	0	0	1	1
C04-LVMR01TR1	0	1	0	0	0	32	0	0	1	0	0	0	0	0	1	0	0	0	0	2011	165	LPV	1	0	0	0	1	0	0	0	0	0	0	0	0	0	0	1	0	1	0	0	1	0	0	0	0	1	1
B00-CT291N	1	1	0	0	1	30	1	0	0	0	1	1	0	0	0	0	1	0	0	2011	254	DRV	0	0	0	0	0	0	1	0	0	0	0	0	0	0	0	1	0	0	1	0	0	0	0	0	1	0	1
C00-TRLO26BS1	0	1	0	0	0	59	1	0	0	0	1	1	0	0	0	0	1	0	0	2011	19	DRV	0	0	0	0	0	0	0	0	0	0	0	1	0	0	0	1	0	0	1	0	0	0	0	0	1	0	1
B02-3076BF1136	1	1	0	0	0	35	0	0	1	0	1	1	0	0	0	1	0	0	0	2011	67	ATV	0	0	0	0	1	0	0	0	0	0	0	0	0	0	0	1	0	1	0	0	0	0	0	0	0	1	1
C04-TNMR26TR1	0	1	0	0	0	41	0	1	0	0	1	1	0	0	0	1	0	0	0	2011	287	ATV	0	0	0	0	1	0	0	0	0	0	0	0	0	0	1	0	0	1	0	0	0	0	0	0	0	1	0
C04-MRIA30CI1	0	1	0	0	1	51	1	0	0	0	1	1	0	0	1	0	0	0	0	2011	149	LPV	0	0	0	0	0	0	0	0	0	0	1	0	0	0	0	1	0	1	0	0	0	0	0	0	0	1	1
C00-GASL16PL1	0	1	0	0	0	29	0	1	0	0	1	1	0	0	0	1	0	0	0	2011	181	ATV	0	0	0	1	0	0	0	0	0	0	0	0	0	0	1	0	0	1	0	0	0	0	0	0	0	1	0
E11-42DILEFA	0	0	1	0	1	39	1	0	0	0	1	1	0	0	0	1	0	0	0	2011	145	ATV	0	0	0	0	1	0	0	0	0	0	0	0	0	1	0	0	0	1	0	0	0	0	0	0	0	1	1
F06-ARLOK97	0	0	0	1	0	43	0	0	1	0	1	1	0	0	0	0	1	0	0	2010	154	DRV	0	0	0	0	1	0	0	0	0	0	0	0	0	0	0	1	0	0	0	1	0	0	0	0	0	1	1
B00-CDS294N	0	1	0	0	0	37	0	0	1	0	1	1	0	0	0	1	0	0	0	2011	160	ATV	0	0	0	0	0	1	0	0	0	0	0	0	0	0	0	0	1	1	0	0	0	0	0	0	1	0	1
C09-BA92	1	1	0	0	1	42	1	0	0	0	0	0	0	0	0	1	0	0	0	2011	220	ATV	1	0	0	0	0	0	0	0	0	0	0	1	1	0	0	0	0	1	0	0	0	0	0	0	0	1	1
C07-MG100666	0	1	0	0	0	45	0	0	1	0	1	1	0	0	1	0	0	0	0	2011	262	LPV	0	0	0	0	1	0	0	0	0	0	0	0	1	0	0	0	0	1	0	0	0	0	0	0	0	1	1
F06-ARLOK98	1	0	0	1	0	39	1	0	0	0	0	0	0	0	0	0	1	0	0	2011	25	DRV	1	0	0	0	0	0	0	0	0	0	0	1	0	0	0	0	1	0	1	0	0	0	0	0	0	1	1
A07-NTCN25VM	0	1	0	0	0	48	1	0	0	0	1	1	0	0	0	1	0	0	0	2011	6	ATV	0	0	0	0	1	0	0	0	0	0	0	0	1	0	0	0	0	1	0	0	0	0	0	0	0	1	1
C04-SVMR12TR1	0	1	0	0	0	46	0	0	1	0	1	1	0	0	1	0	0	0	0	2011	273	LPV	0	0	0	0	1	0	0	0	0	0	0	0	0	0	0	1	0	1	0	0	0	0	0	0	0	1	1
A06-TG1934	0	1	0	0	0	34	1	0	0	0	1	1	0	0	0	0	1	0	0	2011	97	DRV	0	0	0	0	0	0	0	0	0	0	0	1	0	0	0	1	0	0	1	0	0	0	0	0	0	1	1
A06-MM1938	0	1	0	0	0	47	0	0	1	0	1	1	0	0	0	0	1	0	0	2011	6	DRV	0	0	0	0	0	1	0	0	0	0	0	0	0	0	0	0	1	0	1	0	0	0	0	0	1	0	0
A06-BA1936	0	1	0	0	0	33	1	0	0	0	1	1	0	0	0	0	1	0	0	2011	187	DRV	0	0	0	0	1	0	0	0	0	0	0	0	1	0	0	0	0	0	1	0	0	0	0	0	0	1	0
B00-CD298N	0	1	0	0	0	24	0	0	1	0	0	0	0	0	0	1	0	0	0	2011	342	ATV	1	0	0	0	0	0	0	1	0	0	0	0	0	0	0	0	1	1	0	0	0	0	0	0	1	0	1
A06-NS1941	0	1	0	0	1	33	1	0	0	0	1	1	0	0	1	0	0	0	0	2011	59	LPV	0	0	0	0	0	0	0	0	0	0	0	1	1	0	0	0	0	1	0	0	0	0	0	0	1	0	0
A06-SD1944	1	1	0	0	0	35	1	0	0	0	1	1	0	0	1	0	0	0	0	2011	220	LPV	0	0	0	0	1	0	0	0	0	0	0	0	1	0	0	0	0	1	0	0	0	0	0	0	0	1	1
A06-DVA1949	0	1	0	0	0	35	0	0	1	0	1	1	0	0	0	1	0	0	0	2011	73	ATV	0	0	0	0	0	0	0	0	0	0	0	1	1	0	0	0	0	1	0	0	0	0	0	0	0	1	1
C00-BEGA06BE1	0	1	0	0	0	38	0	0	1	0	1	1	0	0	0	0	1	0	0	2011	98	DRV	0	0	0	0	0	1	0	0	0	0	0	0	0	0	0	1	0	0	1	0	0	0	0	0	0	1	1
A13-AFMH336SP	1	1	0	0	0	44	0	0	1	0	1	1	0	0	0	0	1	0	0	2011	266	DRV	0	0	0	0	1	0	0	0	0	0	0	0	0	1	0	0	0	0	1	0	0	0	0	0	0	1	1
B05-131LM	1	1	0	0	0	27	0	0	1	0	1	1	0	0	0	1	0	0	0	2011	29	ATV	0	0	0	0	0	0	0	0	0	0	0	1	0	0	0	1	0	1	0	0	0	0	0	0	0	1	1
A01-MM2011	0	1	0	0	0	43	1	0	0	0	1	1	0	0	0	1	0	0	0	2011	11	ATV	0	0	0	0	1	0	0	0	0	0	0	0	0	1	0	0	0	1	0	0	0	0	0	0	0	1	1
D04-SUNJO	1	0	1	0	1	26	1	0	0	0	0	0	0	0	0	1	0	0	0	2011	190	ATV	1	0	0	1	0	0	0	0	0	0	0	0	0	1	0	0	0	1	0	0	0	0	0	0	0	1	1
F00-PC130786	0	0	0	1	1	25	1	0	0	0	1	1	0	0	1	0	0	0	0	2011	310	LPV	0	0	0	0	0	1	0	0	0	0	0	0	0	0	0	1	0	1	0	0	0	0	0	0	0	1	1
E00-NDOEMA363	1	0	1	0	0	53	1	0	0	0	1	1	0	0	0	1	0	0	0	2011	271	ATV	0	0	0	0	0	0	0	0	0	0	0	1	1	0	0	0	0	1	0	0	0	0	0	0	1	0	0
E00-ILOLLI365	0	0	1	0	0	47	1	0	0	0	1	1	0	0	0	1	0	0	0	2011	57	ATV	0	0	0	0	0	0	0	0	0	0	0	1	0	0	1	0	0	1	0	0	0	0	0	0	0	1	1
E00-ALEETU357	1	0	1	0	1	36	1	0	0	0	1	1	0	0	1	0	0	0	0	2011	151	LPV	0	0	0	0	0	0	0	0	0	0	0	1	1	0	0	0	0	1	0	0	0	0	0	0	0	1	1
E00-RIOONE358	0	0	1	0	0	44	0	0	1	0	1	1	0	0	0	1	0	0	0	2012	269	ATV	0	0	0	0	0	0	0	0	0	0	0	1	1	0	0	0	0	1	0	0	0	0	0	0	0	1	1
E00-IMOHIA360	0	0	1	0	0	33	0	0	1	0	1	1	0	0	0	1	0	0	0	2011	311	ATV	0	0	0	0	1	0	0	0	0	0	0	0	0	0	0	1	0	1	0	0	0	0	0	0	0	1	1
E00-IELIEH356	1	0	1	0	0	31	1	0	0	0	1	1	0	0	1	0	0	0	0	2011	324	LPV	0	0	0	0	0	0	0	0	0	0	0	1	1	0	0	0	0	1	0	0	0	0	0	0	0	1	1
A13-BNAE338SP	0	1	0	0	0	54	0	0	1	0	1	1	0	0	0	0	1	0	0	2012	39	DRV	0	0	0	0	1	0	0	0	0	0	0	0	0	0	0	1	0	0	1	0	0	0	0	0	0	1	1
D00-271RS	0	0	1	0	0	42	0	0	1	0	0	0	0	0	0	1	0	0	0	2011	246	ATV	1	0	0	0	0	0	0	0	0	0	0	1	1	0	0	0	0	1	0	0	0	0	0	0	0	1	1
D01-FM83	0	0	1	0	1	31	1	0	0	0	1	1	0	0	0	1	0	0	0	2011	180	ATV	0	0	0	0	1	0	0	0	0	0	0	0	0	1	0	0	0	1	0	0	0	0	0	0	0	1	1
D00-249SM	1	0	1	0	1	33	1	0	0	0	1	1	0	0	0	1	0	0	0	2011	250	ATV	0	0	0	0	1	0	0	0	0	0	0	0	1	0	0	0	0	1	0	0	0	0	0	0	1	0	1
D01-DC86	1	0	1	0	0	31	0	1	0	0	1	1	0	0	0	1	0	0	0	2011	277	ATV	0	0	0	1	0	0	0	0	0	0	0	0	0	0	1	0	0	1	0	0	0	0	0	0	0	1	1
D01-ZM93	0	0	1	0	0	54	1	0	0	0	1	1	0	0	0	1	0	0	0	2011	261	ATV	0	0	0	0	1	0	0	0	0	0	0	0	0	0	0	1	0	1	0	0	0	0	0	0	0	1	1
A00-QCJP0511	1	1	0	0	0	19	0	0	0	1	0	0	0	0	0	1	0	0	0	2011	276	ATV	1	0	0	0	0	0	0	0	0	0	0	1	1	0	0	0	0	1	0	0	0	0	0	0	0	1	1
B00-MF300N	0	1	0	0	0	23	0	0	1	0	1	1	0	0	0	0	1	0	0	2012	302	DRV	0	0	0	0	0	0	0	1	0	0	0	0	0	0	0	0	1	0	0	1	0	0	0	0	0	1	1
B00-DG302N	0	1	0	0	0	24	0	0	1	0	1	1	0	0	0	0	1	0	0	2012	78	DRV	0	0	0	0	1	0	0	0	0	0	0	0	0	0	0	1	0	0	0	1	0	0	0	0	1	0	1
A15-B1725	0	1	0	0	0	50	0	1	0	0	1	1	0	0	0	1	0	0	0	2011	168	ATV	0	0	0	0	0	0	0	0	0	0	0	1	0	0	1	0	0	1	0	0	0	0	0	0	0	1	0
A07-NRRC23MI	0	1	0	0	1	33	1	0	0	0	1	1	0	0	0	0	1	0	0	2012	220	DRV	0	0	0	0	1	0	0	0	0	0	0	0	0	0	0	1	0	0	1	0	0	0	0	0	1	0	0
E06-E70	0	0	1	0	0	31	0	0	1	0	1	1	0	0	0	0	1	0	0	2011	10	DRV	0	0	0	1	0	0	0	0	0	0	0	0	0	0	0	1	0	0	1	0	0	0	0	0	0	1	1
B00-CO304N	0	1	0	0	1	25	1	0	0	0	1	1	0	0	0	1	0	0	0	2012	103	ATV	0	0	0	0	0	1	0	0	0	0	0	0	0	0	0	1	0	1	0	0	0	0	0	0	0	1	0
A14-AEAH3250	0	1	0	0	0	57	1	0	0	0	0	0	0	0	1	0	0	0	0	2011	76	LPV	1	0	0	0	0	0	0	0	1	0	0	0	0	0	0	1	0	1	0	0	0	0	0	0	0	1	1
A14-DCCR3632	1	1	0	0	0	47	0	0	1	0	1	1	0	0	0	0	1	0	0	2011	76	DRV	0	0	0	0	0	0	0	0	0	0	0	1	1	0	0	0	0	0	1	0	0	0	0	0	0	1	0
A14-SLDV3450	0	1	0	0	0	39	0	0	1	0	1	1	0	0	0	1	0	0	0	2011	36	ATV	0	0	0	0	0	0	0	0	0	0	0	1	1	0	0	0	0	1	0	0	0	0	0	0	0	1	1
A14-SSAT3320	1	1	0	0	0	46	0	0	1	0	1	1	0	0	0	0	1	0	0	2011	38	DRV	0	0	0	0	0	0	0	0	0	0	0	1	1	0	0	0	0	0	1	0	0	0	0	0	0	1	1
A14-TRER3267	0	1	0	0	1	55	1	0	0	0	1	1	0	0	1	0	0	0	0	2011	287	LPV	0	0	0	0	0	0	0	0	0	0	0	1	1	0	0	0	0	1	0	0	0	0	0	0	0	1	1
A14-VNGA3481	0	1	0	0	0	46	1	0	0	0	1	1	0	0	0	1	0	0	0	2011	55	ATV	0	0	0	0	0	0	0	0	0	0	0	1	1	0	0	0	0	1	0	0	0	0	0	0	0	1	1
E00-HIOIMO374	0	0	1	0	0	54	0	1	0	0	1	1	0	0	0	1	0	0	0	2011	121	ATV	0	0	0	0	0	1	0	0	0	0	0	0	1	0	0	0	0	1	0	0	0	0	0	0	0	1	0
A00-OWEN1011	1	1	0	0	1	37	1	0	0	0	1	1	0	0	0	1	0	0	0	2011	313	ATV	0	0	0	1	0	0	0	0	0	0	0	0	1	0	0	0	0	1	0	0	0	0	0	0	1	0	0
E06-E69	0	0	1	0	1	33	1	0	0	0	1	1	0	0	0	1	0	0	0	2011	232	ATV	0	0	0	0	1	0	0	0	0	0	0	0	1	0	0	0	0	1	0	0	0	0	0	0	0	1	1
E06-E68	0	0	1	0	0	33	0	0	1	0	1	1	0	0	0	1	0	0	0	2011	243	ATV	0	0	0	1	0	0	0	0	0	0	0	0	1	0	0	0	0	1	0	0	0	0	0	0	0	1	1
E06-E62	0	0	1	0	0	43	0	0	1	0	1	1	0	0	1	0	0	0	0	2011	147	LPV	0	0	0	1	0	0	0	0	0	0	0	0	1	0	0	0	0	1	0	0	0	0	0	0	0	1	1
E06-E60	0	0	1	0	0	47	1	0	0	0	1	1	0	0	0	1	0	0	0	2011	319	ATV	0	0	0	0	1	0	0	0	0	0	0	0	1	0	0	0	0	1	0	0	0	0	0	0	0	1	1
E06-E57	0	0	1	0	0	57	1	0	0	0	1	1	0	0	0	1	0	0	0	2011	178	ATV	0	0	0	0	0	1	0	0	0	0	0	0	1	0	0	0	0	1	0	0	0	0	0	0	0	1	1
E06-E56	1	0	1	0	0	47	0	0	1	0	1	1	0	0	0	0	1	0	0	2011	770	DRV	0	0	0	1	0	0	0	0	0	0	0	0	1	0	0	0	0	0	1	0	1	0	0	0	0	1	1
E06-E55	1	0	1	0	0	40	0	0	1	0	1	1	0	0	0	0	1	0	0	2011	286	DRV	0	0	0	1	0	0	0	0	0	0	0	0	1	0	0	0	0	0	1	0	0	0	0	0	0	1	1
E06-E74	0	0	1	0	0	68	1	0	0	0	1	1	0	0	1	0	0	0	0	2011	47	LPV	0	0	0	0	0	0	0	0	1	0	0	0	0	0	1	0	0	1	0	0	0	0	0	0	0	1	1
E06-E50	0	0	1	0	0	43	1	0	0	0	1	1	0	0	0	1	0	0	0	2011	293	ATV	0	0	0	0	1	0	0	0	0	0	0	0	0	0	0	1	0	1	0	0	0	0	0	0	0	1	1
E08-TRESPM84	0	0	1	0	0	50	1	0	0	0	1	1	0	0	0	1	0	0	0	2011	4	ATV	0	0	0	0	1	0	0	0	0	0	0	0	0	0	1	0	0	1	0	0	0	0	0	0	0	1	1
E06-E41	0	0	1	0	0	59	0	0	1	0	1	1	0	0	0	1	0	0	0	2010	52	ATV	0	0	0	0	0	1	0	0	0	0	0	0	0	0	0	1	0	1	0	0	0	0	0	0	0	1	1
A13-PTAE339SP	0	1	0	0	0	37	0	0	1	0	1	1	0	0	0	0	1	0	0	2011	40	DRV	0	0	0	0	0	1	0	0	0	0	0	0	0	0	0	0	1	0	1	0	1	0	0	0	0	1	0
B02-1187CN1136	1	1	0	0	1	24	1	0	0	0	0	0	0	0	0	1	0	0	0	2012	326	ATV	1	0	0	0	1	0	0	0	0	0	0	0	0	0	1	0	0	1	0	0	0	0	0	0	0	1	1
B02-1165SS1136	1	1	0	0	1	46	1	0	0	0	0	0	0	0	0	1	0	0	0	2011	162	ATV	1	0	0	0	1	0	0	0	0	0	0	0	0	1	0	0	0	1	0	0	1	0	0	0	0	1	1
B02-7568DA1137	0	1	0	0	0	43	1	0	0	0	1	1	0	0	0	1	0	0	0	2012	234	ATV	0	0	0	0	1	0	0	0	0	0	0	0	0	0	0	1	0	1	0	0	0	0	0	0	0	1	1
A04-089	0	1	0	0	0	46	0	0	1	0	1	1	0	0	0	1	0	0	0	2011	301	ATV	0	0	0	0	0	1	0	0	0	0	0	0	0	0	0	0	1	1	0	0	0	0	0	0	0	1	1
B00-LN309N	1	1	0	0	0	37	0	0	1	0	1	1	0	0	0	1	0	0	0	2011	349	ATV	0	0	0	0	0	1	0	0	0	0	0	0	0	0	0	0	1	1	0	0	0	0	0	0	0	1	1
A07-GRLB36MI	0	1	0	0	0	19	1	0	0	0	1	1	0	0	0	1	0	0	0	2011	256	ATV	0	0	0	0	1	0	0	0	0	0	0	0	0	0	0	1	0	1	0	0	0	0	0	0	0	1	1
A00-BRGA1111	0	1	0	0	0	64	1	0	0	0	1	1	0	0	0	1	0	0	0	2011	184	ATV	0	0	0	0	0	0	0	0	0	0	0	1	1	0	0	0	0	1	0	0	0	0	0	0	0	1	1
B00-IFB311N	1	1	0	0	0	33	0	0	0	1	1	1	0	0	0	0	1	0	0	2011	44	DRV	0	0	0	1	0	0	0	0	0	0	0	0	0	0	0	1	0	0	1	0	0	0	0	0	1	0	0
F09-NHF040556	1	0	0	1	1	55	1	0	0	0	0	0	0	0	1	0	0	0	0	2011	345	LPV	1	0	0	0	1	0	0	0	0	0	0	0	0	0	0	1	0	1	0	0	0	0	0	0	0	1	1
A04-110	0	1	0	0	1	53	1	0	0	0	1	1	0	0	0	0	1	0	0	2011	238	DRV	0	0	0	0	0	0	0	0	0	0	1	0	0	0	1	0	0	0	1	0	0	0	0	0	0	1	1
B11-SS61	0	1	0	0	0	50	0	0	0	1	1	1	0	0	0	0	1	0	0	2013	48	DRV	0	0	0	0	1	0	0	0	0	0	0	0	0	0	0	0	1	1	0	0	0	0	0	0	0	1	1
A14-VLLC3768	0	1	0	0	0	41	0	0	1	0	0	0	0	0	1	0	0	0	0	2011	34	LPV	1	0	0	0	0	0	0	0	0	0	0	1	1	0	0	0	0	1	0	0	0	0	0	0	0	1	1
E06-E46	1	0	1	0	0	42	1	0	0	0	1	1	0	0	0	1	0	0	0	2010	348	ATV	0	0	0	1	0	0	0	0	0	0	0	0	1	0	0	0	0	1	0	0	0	0	0	0	0	1	1
D12-016	0	0	1	0	0	36	0	0	1	0	1	1	0	0	0	1	0	0	0	2011	288	ATV	0	0	0	0	0	1	0	0	0	0	0	0	0	0	0	1	0	1	0	0	0	0	0	0	0	1	1
C05-158	0	1	0	0	0	39	0	0	1	0	1	1	0	0	0	1	0	0	0	2011	109	ATV	0	0	0	0	1	0	0	0	0	0	0	0	0	0	0	1	0	1	0	0	0	0	0	0	0	1	1
E06-E45	0	0	1	0	0	34	0	0	1	0	1	1	0	0	0	1	0	0	0	2010	231	ATV	0	0	0	1	0	0	0	0	0	0	0	0	1	0	0	0	0	1	0	0	0	0	0	0	0	1	1
C05-159	0	1	0	0	0	55	1	0	0	0	1	1	0	0	0	1	0	0	0	2011	74	ATV	0	0	0	1	0	0	0	0	0	0	0	0	0	0	0	1	0	1	0	0	0	0	0	0	1	0	1
E06-E42	0	0	1	0	1	64	1	0	0	0	0	0	0	0	0	0	1	0	0	2010	176	DRV	1	0	0	0	0	0	0	0	1	0	0	0	1	0	0	0	0	0	1	0	0	0	0	0	0	1	1
A00-FLVN1211	0	1	0	0	0	46	0	0	1	0	1	1	0	0	0	1	0	0	0	2011	285	ATV	0	0	0	0	0	1	0	0	0	0	0	0	1	0	0	0	0	1	0	0	0	0	0	0	0	1	1
E00-OLOINA378	1	0	1	0	0	38	0	1	0	0	0	0	0	0	0	0	1	0	0	2011	253	DRV	1	0	0	0	0	0	0	0	0	0	0	1	1	0	0	0	0	0	1	0	0	0	0	0	0	1	0
C05-157	1	1	0	0	1	29	1	0	0	0	1	1	0	0	1	0	0	0	0	2011	220	LPV	0	0	0	1	0	0	0	0	0	0	0	0	0	0	1	0	0	1	0	0	0	0	0	0	1	0	1
E06-E37	0	0	1	0	0	58	0	0	1	0	1	1	0	0	0	0	1	0	0	2009	103	DRV	0	0	0	1	0	0	0	0	0	0	0	0	1	0	0	0	0	0	1	0	0	0	0	0	0	1	1
A07-RBMN34LM	1	1	0	0	0	26	0	0	1	0	1	1	0	0	0	1	0	0	0	2011	149	ATV	0	0	0	0	1	0	0	0	0	0	0	0	1	0	0	0	0	1	0	0	0	0	0	0	0	1	1
D08-CG05M11D	0	0	1	0	0	56	0	0	1	0	1	1	0	0	0	0	1	0	0	2011	22	DRV	0	0	0	0	1	0	0	0	0	0	0	0	0	0	0	1	0	0	1	0	0	0	0	0	0	1	1
E00-RTOLLA331	1	0	1	0	0	47	0	0	1	0	1	1	0	0	0	0	1	0	0	2010		DRV	0	0	0	0	0	0	0	0	0	0	0	1	1	0	0	0	0	1	0	0	1	0	0	0	0	1	1
E00-ELEATI332	0	0	1	0	0	26	0	0	1	0	1	1	0	0	0	0	1	0	0	2010	285	DRV	0	0	0	0	1	0	0	0	0	0	0	0	0	0	0	0	1	0	0	1	0	0	0	0	0	1	1
B00-MAP314N	0	1	0	0	0	51	0	0	1	0	1	1	0	0	0	1	0	0	0	2011	246	ATV	0	0	0	0	1	0	0	0	0	0	0	0	0	0	0	1	0	1	0	0	0	0	0	0	1	0	1
A13-CCIA342SP	1	1	0	0	0	35	1	0	0	0	1	1	0	0	0	0	1	0	0	2012		DRV	0	0	0	0	0	1	0	0	0	0	0	0	0	1	0	0	0	0	1	0	1	0	0	0	0	1	1
A04-115	0	1	0	0	0	53	1	0	0	0	1	1	0	0	0	1	0	0	0	2011	251	ATV	0	0	0	0	0	0	0	0	0	0	0	1	0	0	1	0	0	1	0	0	0	0	0	0	0	1	1
F00-AT290364	0	0	0	1	0	47	0	0	0	1	1	1	0	0	0	1	0	0	0	2011	41	ATV	0	0	0	0	1	0	0	0	0	0	0	0	1	0	0	0	0	1	0	0	0	0	0	0	0	1	1
F00-GM230471	0	0	0	1	0	41	1	0	0	0	0	0	0	0	1	0	0	0	0	2012	333	LPV	1	0	0	0	0	0	0	0	0	0	0	1	1	0	0	0	0	1	0	0	0	0	0	0	0	1	1
F00-LF070678	0	0	0	1	0	33	1	0	0	0	0	0	0	0	0	0	1	0	0	2011	191	DRV	1	0	0	0	0	1	0	0	0	0	0	0	1	0	0	0	0	0	1	0	0	0	0	0	0	1	1
B05-132LF	0	1	0	0	0	25	1	0	0	0	1	1	0	0	0	1	0	0	0	2013	350	ATV	0	0	0	0	1	0	0	0	0	0	0	0	0	0	0	1	0	1	0	0	0	0	0	0	0	1	1
B05-133OF	1	1	0	0	0	32	1	0	0	0	1	1	0	0	1	0	0	0	0	2012	320	LPV	0	0	0	0	1	0	0	0	0	0	0	0	1	0	0	0	0	1	0	0	0	0	0	0	0	1	1
B05-134OCD	1	1	0	0	1	34	0	1	0	0	1	1	0	0	0	0	1	0	0	2012	322	DRV	0	0	0	0	1	0	0	0	0	0	0	0	0	0	1	0	0	0	0	1	0	0	0	0	0	1	1
B00-MC317N	0	1	0	0	0	39	0	0	1	0	1	1	0	0	0	0	1	0	0	2012	334	DRV	0	0	0	0	1	0	0	0	0	0	0	0	0	0	0	0	1	0	0	1	0	0	0	0	1	0	1
D04-LAEU	1	0	1	0	1	30	1	0	0	0	0	0	0	0	1	0	0	0	0	2012	114	LPV	1	0	0	1	0	0	0	0	0	0	0	0	0	0	0	1	0	1	0	0	0	0	0	0	0	1	1
B00-MM319N	0	1	0	0	0	32	0	0	1	0	1	1	0	0	0	1	0	0	0	2013	276	ATV	0	0	0	0	1	0	0	0	0	0	0	0	0	0	0	0	1	1	0	0	0	0	0	0	0	1	1
F09-SHF28091953	1	0	0	1	1	58	1	0	0	0	1	1	0	0	0	1	0	0	0	2011	36	ATV	0	0	0	0	1	0	0	0	0	0	0	0	0	1	0	0	0	1	0	0	0	0	0	0	0	1	1
A13-DRSS343SP	1	1	0	0	0	43	1	0	0	0	1	1	0	0	0	1	0	0	0	2012	268	ATV	0	0	0	1	0	0	0	0	0	0	0	0	0	1	0	0	0	1	0	0	0	0	0	0	0	1	1
D09-201126	0	0	1	0	0	49	1	0	0	0	1	1	0	0	0	0	1	0	0	2011	184	DRV	0	0	0	0	1	0	0	0	0	0	0	0	1	0	0	0	0	0	0	1	0	0	0	0	0	1	1
F00-ZG090384	0	0	0	1	0	27	0	0	0	1	1	1	0	0	1	0	0	0	0	2013	272	LPV	0	0	0	0	0	0	0	0	0	0	0	1	0	0	0	0	1	1	0	0	0	0	0	0	0	1	1
F00-SL080191	0	0	0	1	0	21	0	0	0	1	0	0	0	0	0	0	1	0	0	2012	329	DRV	1	0	0	0	0	0	0	0	0	0	0	1	0	0	0	1	0	0	1	0	0	0	0	0	0	1	1
F00-DC270187	0	0	0	1	1	25	1	0	0	0	0	0	0	0	0	0	1	0	0	2012	264	DRV	1	0	0	0	0	0	0	1	0	0	0	0	0	0	0	0	1	0	0	1	0	0	0	0	0	1	1
F00-LF070873	0	0	0	1	0	34	1	0	0	0	1	1	0	0	0	0	1	0	0	2011	8	DRV	0	0	0	0	1	0	0	0	0	0	0	0	0	0	1	0	0	0	1	0	0	0	0	0	0	1	1
E11-44CAPA	0	0	1	0	0	49	1	0	0	0	0	0	0	0	0	1	0	0	0	2011	188	ATV	1	0	0	0	1	0	0	0	0	0	0	0	0	0	0	1	0	1	0	0	0	0	0	0	0	1	1
B07-5691261	0	1	0	0	0	51	0	0	1	0	1	1	0	0	0	0	1	0	0	2012	160	DRV	0	0	0	0	0	1	0	0	0	0	0	0	0	0	0	1	0	0	1	0	0	0	0	0	0	1	1
B00-LC324N	0	1	0	0	0	24	0	0	1	0	0	0	0	0	0	0	1	0	0	2012	195	DRV	1	0	0	0	1	0	0	0	0	0	0	0	0	0	0	1	0	0	0	1	0	0	0	0	0	1	1
D09-201127	0	0	1	0	0	43	1	0	0	0	1	1	0	0	1	0	0	0	0	2011	27	LPV	0	0	0	0	0	1	0	0	0	0	0	0	0	0	0	1	0	1	0	0	0	0	0	0	0	1	1
F00-LA260468	0	0	0	1	0	53	1	0	0	0	1	1	0	0	0	0	1	0	0	2012	22	DRV	0	0	0	0	1	0	0	0	0	0	0	0	0	0	1	0	0	0	1	0	0	0	0	0	0	1	1
C05-162	0	1	0	0	0	56	1	0	0	0	1	1	0	0	0	1	0	0	0	2012	164	ATV	0	0	0	0	1	0	0	0	0	0	0	0	0	0	0	1	0	1	0	0	0	0	0	0	0	1	1
A04-132	0	1	0	0	0	32	1	0	0	0	1	1	0	0	0	1	0	0	0	2012	276	ATV	0	0	0	0	1	0	0	0	0	0	0	0	1	0	0	0	0	1	0	0	0	0	0	0	0	1	1
B00-AC331N	0	1	0	0	0	46	0	0	1	0	1	1	0	0	0	0	1	0	0	2012	42	DRV	0	0	0	0	1	0	0	0	0	0	0	0	0	0	0	0	1	0	1	0	0	0	0	0	0	1	0
F01-ACM29056301	0	0	0	1	0	48	1	0	0	0	1	1	0	0	0	0	1	0	0	2011	241	DRV	0	0	0	0	1	0	0	0	0	0	0	0	1	0	0	0	0	0	1	0	0	0	0	0	0	1	1
F01-CSF10026202	0	0	0	1	1	49	0	1	0	0	1	1	0	0	0	0	1	0	0	2011	8	DRV	0	0	0	0	1	0	0	0	0	0	0	0	0	0	1	0	0	0	1	0	0	0	0	0	0	1	0
F00-DA300577	0	0	0	1	0	34	0	0	0	1	1	1	0	0	1	0	0	0	0	2012	165	LPV	0	0	0	0	1	0	0	0	0	0	0	0	0	0	1	0	0	1	0	0	0	0	0	0	0	1	1
F00-DA121160	0	0	0	1	0	52	1	0	0	0	0	0	0	0	0	0	1	0	0	2012	103	DRV	1	0	0	0	0	0	0	0	0	0	0	1	1	0	0	0	0	0	0	1	0	0	0	0	0	1	1
F01-FLM30127203	0	0	0	1	0	39	0	1	0	0	1	1	0	0	0	0	1	0	0	2011	236	DRV	0	0	0	1	0	0	0	0	0	0	0	0	0	0	1	0	0	0	1	0	0	0	0	0	0	1	0
A06-BM1977	0	1	0	0	1	43	1	0	0	0	0	0	0	0	0	0	1	0	0	2012	135	DRV	1	0	0	0	1	0	0	0	0	0	0	0	1	0	0	0	0	1	0	0	0	0	0	0	0	1	1
B00-SL333N	0	1	0	0	0	55	0	0	0	1	1	1	0	0	0	1	0	0	0	2012	279	ATV	0	0	0	0	0	0	0	0	0	0	0	1	1	0	0	0	0	1	0	0	0	0	0	0	0	1	0
B00-EJ334N	1	1	0	0	0	25	0	0	1	0	1	1	0	0	0	1	0	0	0	2012	26	ATV	0	0	0	0	0	0	0	1	0	0	0	0	0	0	0	0	1	1	0	0	0	0	0	0	0	1	1
E00-SCANCO387	0	0	1	0	1	59	1	0	0	0	0	0	0	0	0	1	0	0	0	2012	21	ATV	1	0	0	0	0	0	0	0	0	0	1	0	1	0	0	0	0	1	0	0	0	0	0	0	0	1	1
E00-HIOIMO388	0	0	1	0	0	35	0	0	1	0	1	1	0	0	0	1	0	0	0	2012	266	ATV	0	0	0	0	0	0	0	0	0	0	0	1	1	0	0	0	0	1	0	0	0	0	0	0	0	1	1
A15-B1759	0	1	0	0	0	64	1	0	0	0	1	1	0	0	1	0	0	0	0	2012	204	LPV	0	0	0	0	0	0	0	0	1	0	0	0	0	0	1	0	0	1	0	0	0	0	0	0	1	0	0
B00-MPB338N	0	1	0	0	0	44	0	0	1	0	1	1	0	0	0	0	1	0	0	2012	323	DRV	0	0	0	0	1	0	0	0	0	0	0	0	0	0	0	1	0	0	0	1	0	0	0	0	0	1	1
A15-B1765	0	1	0	0	0	42	0	0	1	0	1	1	0	0	0	0	1	0	0	2012	10	DRV	0	0	0	0	1	0	0	0	0	0	0	0	0	0	1	0	0	0	1	0	0	0	0	0	0	1	1
A13-KLXO351SP	1	1	0	0	0	51	1	0	0	0	1	1	0	0	0	0	1	0	0	2012	250	DRV	0	0	0	1	0	0	0	0	0	0	0	0	0	0	1	0	0	0	1	0	0	0	0	1	0	0	1
A00-CBDA0112	0	1	0	0	0	36	0	0	1	0	1	1	0	0	0	1	0	0	0	2012	322	ATV	0	0	0	0	0	0	0	0	0	0	0	1	1	0	0	0	0	1	0	0	0	0	0	0	0	1	1
A00-MGMC0212	0	1	0	0	0	24	0	0	1	0	1	1	0	0	0	1	0	0	0	2012	285	ATV	0	0	0	0	0	0	0	0	0	0	0	1	1	0	0	0	0	1	0	0	0	0	0	0	1	0	1
B11-BV78	0	1	0	0	1	34	0	1	0	0	1	1	0	0	1	0	0	0	0	2012	278	LPV	0	0	0	0	1	0	0	0	0	0	0	0	0	0	0	1	0	1	0	0	0	0	0	0	0	1	1
C00-ZSSI07UR1	1	1	0	0	1	37	1	0	0	0	1	1	0	0	0	1	0	0	0	2012	305	ATV	0	0	0	0	1	0	0	0	0	0	0	0	1	0	0	0	0	1	0	0	0	0	0	0	1	0	0
A15-B1779	0	1	0	0	0	57	1	0	0	0	1	1	0	0	0	1	0	0	0	2012	151	ATV	0	0	0	0	0	0	0	0	0	1	0	0	0	0	1	0	0	1	0	0	0	0	0	0	0	1	1
A15-B1777	0	1	0	0	0	52	0	0	0	1	1	1	0	0	0	0	1	0	0	2012	334	DRV	0	0	0	0	0	1	0	0	0	0	0	0	0	0	1	0	0	0	1	0	0	0	0	0	0	1	1
A15-B1768	0	1	0	0	1	49	1	0	0	0	1	1	0	0	0	1	0	0	0	2012	136	ATV	0	0	0	0	1	0	0	0	0	0	0	0	0	0	1	0	0	1	0	0	0	0	0	0	0	1	1
C00-BAMR15BE1	0	1	0	0	0	25	1	0	0	0	1	1	0	0	0	1	0	0	0	2012	218	ATV	0	0	0	0	1	0	0	0	0	0	0	0	1	0	0	0	0	1	0	0	0	0	0	0	1	0	1
A00-BNNC0212	0	1	0	0	0	32	1	0	0	0	1	1	0	0	0	1	0	0	0	2012	182	ATV	0	0	0	0	0	0	0	0	0	0	0	1	1	0	0	0	0	1	0	0	0	0	0	0	0	1	1
E08-TRESPN11	0	0	1	0	0	49	0	0	1	0	1	1	0	0	0	0	1	0	0	2012	142	DRV	0	0	0	0	1	0	0	0	0	0	0	0	0	0	1	0	0	0	1	0	0	0	0	0	0	1	1
C00-DRMH07RM1	1	1	0	0	1	28	1	0	0	0	1	1	0	0	0	1	0	0	0	2012	250	ATV	0	0	0	1	0	0	0	0	0	0	0	0	1	0	0	0	0	1	0	0	0	0	0	0	0	1	1
A00-PDLRD312	1	1	0	0	0	27	0	0	1	0	0	0	0	0	0	1	0	0	0	2012	256	ATV	1	0	0	0	0	0	0	0	0	0	0	1	1	0	0	0	0	1	0	0	0	0	0	0	1	0	0
A00-TMPT0312	0	1	0	0	1	48	1	0	0	0	0	0	0	0	0	0	1	0	0	2012	322	DRV	1	0	0	0	0	0	0	0	0	0	0	1	1	0	0	0	0	0	1	0	0	0	0	0	0	1	0
E08-TRESPN18	0	0	1	0	0	43	1	0	0	0	1	1	0	0	0	0	1	0	0	2012	15	DRV	0	0	0	0	1	0	0	0	0	0	0	0	0	0	1	0	0	0	1	0	0	0	0	0	0	1	1
C04-BRSE04TR1	0	1	0	0	0	39	0	0	1	0	1	1	0	0	0	1	0	0	0	2013	313	ATV	0	0	0	0	0	1	0	0	0	0	0	0	0	0	0	0	1	1	0	0	0	0	0	0	0	1	1
C04-LZRY01TR1	0	1	0	0	0	37	0	0	1	0	1	1	0	0	0	1	0	0	0	2012	286	ATV	0	0	0	0	1	0	0	0	0	0	0	0	0	0	0	1	0	1	0	0	0	0	0	0	0	1	1
C07-SA090939	0	1	0	0	0	73	0	0	0	1	0	0	0	0	1	0	0	0	0	2012		LPV	1	0	0	0	0	0	0	0	1	0	0	0	0	1	0	0	0	1	0	0	1	0	0	0	0	1	1
A14-MGMS3962	0	1	0	0	0	34	1	0	0	0	1	1	0	0	0	1	0	0	0	2012	254	ATV	0	0	0	0	1	0	0	0	0	0	0	0	1	0	0	0	0	1	0	0	0	0	0	0	0	1	1
F01-GPM24126305	0	0	0	1	0	48	0	0	1	0	1	1	0	0	0	0	1	0	0	2011	48	DRV	0	0	0	0	1	0	0	0	0	0	0	0	0	0	1	0	0	0	1	0	0	0	0	0	0	1	1
F01-DFM26048908	0	0	0	1	0	22	1	0	0	0	1	1	0	0	0	0	1	0	0	2011	190	DRV	0	0	0	0	0	0	0	1	0	0	0	0	0	0	0	0	1	1	0	0	0	0	0	0	0	1	1
F01-SCM18016409	0	0	0	1	0	48	0	0	1	0	1	1	0	0	0	1	0	0	0	2012	135	ATV	0	0	0	0	0	0	0	0	0	0	0	1	0	0	1	0	0	1	0	0	0	0	0	0	0	1	1
B00-ADC340N	0	1	0	0	0	23	0	0	1	0	1	1	0	0	0	0	1	0	0	2012		DRV	0	0	0	1	0	0	0	0	0	0	0	0	0	0	0	0	1	0	1	0	1	0	0	0	1	0	1
C04-WLAE25NG1	1	1	0	0	1	27	1	0	0	0	1	1	0	0	1	0	0	0	0	2012	178	LPV	0	0	0	0	0	0	0	0	0	0	0	1	0	1	0	0	0	1	0	0	0	0	0	0	0	1	1
C04-TCVT04TR1	0	1	0	0	1	35	1	0	0	0	1	1	0	0	0	1	0	0	0	2012	296	ATV	0	0	0	0	0	0	1	0	0	0	0	0	0	0	0	1	0	1	0	0	0	0	0	0	0	1	1
C00-CSGU05BE1	0	1	0	0	0	34	1	0	0	0	1	1	0	0	0	1	0	0	0	2012	293	ATV	0	0	0	0	1	0	0	0	0	0	0	0	1	0	0	0	0	1	0	0	0	0	0	0	1	0	1
F06-ARLOK106	0	0	0	1	0	49	1	0	0	0	1	1	0	0	0	0	1	0	0	2012	45	DRV	0	0	0	0	0	1	0	0	0	0	0	0	0	0	0	1	0	0	0	1	0	0	0	0	0	1	1
D08-UR01M12D	0	0	1	0	0	45	1	0	0	0	1	1	0	0	0	0	1	0	0	2012	4	DRV	0	0	0	0	1	0	0	0	0	0	0	0	1	0	0	0	0	0	1	0	0	0	0	0	0	1	1
A13-BEAF356SP	0	1	0	0	0	57	1	0	0	0	1	1	0	0	1	0	0	0	0	2012	30	LPV	0	0	0	0	1	0	0	0	0	0	0	0	0	0	1	0	0	1	0	0	1	0	0	0	0	1	1
B11-BM67	0	1	0	0	0	45	1	0	0	0	0	0	0	0	1	0	0	0	0	2012	27	LPV	1	0	0	0	0	1	0	0	0	0	0	0	0	0	1	0	0	1	0	0	0	0	0	0	0	1	1
D09-201207	0	0	1	0	0	43	1	0	0	0	1	1	0	0	0	0	1	0	0	2012	54	DRV	0	0	0	0	0	1	0	0	0	0	0	0	1	0	0	0	0	0	0	1	0	0	0	0	0	1	1
D00-293SF	0	0	1	0	0	48	0	1	0	0	1	1	0	0	0	1	0	0	0	2013	253	ATV	0	0	0	0	0	0	0	0	0	0	0	1	1	0	0	0	0	1	0	0	0	0	0	0	1	0	0
B00-ADC342N	1	1	0	0	0	45	0	0	0	1	1	1	0	0	0	1	0	0	0	2012		ATV	0	0	0	1	0	0	0	0	0	0	0	0	0	0	0	1	0	1	0	0	1	0	0	0	0	1	1
A13-PRMR357SP	1	1	0	0	1	45	1	0	0	0	1	1	0	0	1	0	0	0	0	2012	157	LPV	0	0	0	0	0	1	0	0	0	0	0	0	0	1	0	0	0	1	0	0	0	0	0	0	0	1	1
D09-201208	0	0	1	0	0	35	0	0	1	0	1	1	0	0	0	0	1	0	0	2012	155	DRV	0	0	0	0	0	1	0	0	0	0	0	0	0	0	0	1	0	0	0	1	0	0	0	0	0	1	1
A00-MNMU0312	0	1	0	0	0	57	1	0	0	0	1	1	0	0	0	1	0	0	0	2012	174	ATV	0	0	0	0	0	0	0	0	0	0	0	1	1	0	0	0	0	1	0	0	0	0	0	0	1	0	1
B05-142ZPM	1	1	0	0	1	29	1	0	0	0	1	1	0	0	0	1	0	0	0	2012	295	ATV	0	0	0	0	1	0	0	0	0	0	0	0	0	0	1	0	0	1	0	0	0	0	0	0	0	1	1
E08-TRESPN24	0	0	1	0	1	50	1	0	0	0	1	1	0	0	0	0	1	0	0	2012	73	DRV	0	0	0	0	1	0	0	0	0	0	0	0	0	0	0	1	0	0	1	0	0	0	0	0	0	1	1
A00-VRAD0412	0	1	0	0	0	38	0	0	1	0	1	1	0	0	0	0	1	0	0	2012	303	DRV	0	0	0	0	0	0	0	0	0	0	0	1	1	0	0	0	0	0	1	0	0	0	0	1	0	0	1
A13-CRSL359SP	0	1	0	0	0	31	0	0	1	0	1	1	0	0	0	0	1	0	0	2012	177	DRV	0	0	0	0	1	0	0	0	0	0	0	0	0	0	0	1	0	0	1	0	0	0	0	0	0	1	1
E10-TS302	1	0	1	0	0	36	0	0	1	0	1	1	0	0	1	0	0	0	0	2012	11	LPV	0	0	0	1	0	0	0	0	0	0	0	0	0	1	0	0	0	1	0	0	0	0	0	0	0	1	1
B07-5691283	0	1	0	0	1	41	1	0	0	0	1	1	0	0	0	0	1	0	0	2012	108	DRV	0	0	0	0	1	0	0	0	0	0	0	0	0	0	1	0	0	0	1	0	0	0	0	0	0	1	1
B00-DC350N	0	1	0	0	0	38	0	0	1	0	1	1	0	0	0	0	1	0	0	2012		DRV	0	0	0	0	1	0	0	0	0	0	0	0	0	0	1	0	0	0	1	0	1	0	0	0	0	1	1
D05-BA-179	0	0	1	0	0	44	1	0	0	0	1	1	0	0	0	1	0	0	0	2012	225	ATV	0	0	0	0	1	0	0	0	0	0	0	0	0	0	1	0	0	1	0	0	0	0	0	0	0	1	1
D05-TM-181	0	0	1	0	1	46	0	1	0	0	0	0	0	0	0	0	1	0	0	2012	416	DRV	1	0	0	0	1	0	0	0	0	0	0	0	0	0	1	0	0	0	1	0	1	0	0	0	0	1	0
C05-169	0	1	0	0	0	38	1	0	0	0	1	1	0	0	0	1	0	0	0	2012	274	ATV	0	0	0	0	0	1	0	0	0	0	0	0	0	0	1	0	0	0	1	0	0	0	0	0	0	1	1
C05-175	0	1	0	0	0	39	0	0	1	0	1	1	0	0	0	0	1	0	0	2012	107	DRV	0	0	0	0	1	0	0	0	0	0	0	0	0	0	0	1	0	0	1	0	0	0	0	0	0	1	1
C05-181	1	1	0	0	0	23	0	0	1	0	1	1	0	0	0	1	0	0	0	2015	9	ATV	0	0	0	1	0	0	0	0	0	0	0	0	0	0	0	1	0	1	0	0	0	0	0	0	0	1	1
E10-MM304	0	0	1	0	0	53	0	0	0	1	1	1	0	0	0	1	0	0	0	2012	39	ATV	0	0	0	0	1	0	0	0	0	0	0	0	0	0	0	1	0	1	0	0	0	0	0	0	0	1	1
C00-SREO10BR1	0	1	0	0	0	39	0	0	1	0	1	1	0	0	0	1	0	0	0	2012	213	ATV	0	0	0	0	1	0	0	0	0	0	0	0	1	0	0	0	0	1	0	0	0	0	0	0	0	1	1
C09-BA97	0	1	0	0	0	47	0	1	0	0	1	1	0	0	0	1	0	0	0	2012	190	ATV	0	0	0	0	0	0	0	0	0	0	0	1	1	0	0	0	0	1	0	0	0	0	0	0	1	0	0
C05-176	0	1	0	0	0	36	0	1	0	0	1	1	0	0	0	1	0	0	0	2012	112	ATV	0	0	0	0	1	0	0	0	0	0	0	0	0	0	0	1	0	1	0	0	0	0	0	0	1	0	0
C00-VZVT27CC1	0	1	0	0	0	45	1	0	0	0	1	1	0	0	0	1	0	0	0	2012	116	ATV	0	0	0	0	0	1	0	0	0	0	0	0	1	0	0	0	0	1	0	0	0	0	0	0	1	0	1
F00-ZG170680	0	0	0	1	0	32	0	0	1	0	0	0	0	0	0	0	1	0	0	2012	347	DRV	1	0	0	0	1	0	0	0	0	0	0	0	0	0	0	1	0	0	1	0	0	0	0	0	0	1	1
F00-PG231260	0	0	0	1	0	52	0	0	0	1	0	0	0	0	0	0	1	0	0	2013	345	DRV	1	0	0	0	0	0	0	0	0	0	0	1	0	0	1	0	0	0	0	1	0	0	0	0	0	1	1
A00-PNBF0412	1	1	0	0	0	33	1	0	0	0	1	1	0	0	0	0	1	0	0	2012	58	DRV	0	0	0	0	0	0	0	0	0	0	0	1	0	0	0	1	0	0	1	0	0	0	0	0	0	1	1
A00-ARSA0512	1	1	0	0	1	31	0	0	0	1	0	0	0	0	1	0	0	0	0	2012	69	LPV	1	0	0	0	1	0	0	0	0	0	0	0	1	0	0	0	0	1	0	0	1	0	0	0	0	1	1
A00-GRCI0512	0	1	0	0	1	50	1	0	0	0	1	1	0	0	0	1	0	0	0	2012	24	ATV	0	0	0	0	0	0	0	0	0	0	0	1	1	0	0	0	0	1	0	0	0	0	0	0	0	1	1
E11-49DEROFR	0	0	1	0	0	43	0	0	0	1	1	1	0	0	0	0	1	0	0	2012	33	DRV	0	0	0	0	1	0	0	0	0	0	0	0	1	0	0	0	0	0	0	1	0	0	0	0	0	1	1
C05-185	0	1	0	0	0	45	0	1	0	0	1	1	0	0	0	1	0	0	0	2012	217	ATV	0	0	0	1	0	0	0	0	0	0	0	0	0	0	1	0	0	1	0	0	0	0	0	0	1	0	1
E06-E80	1	0	1	0	1	21	1	0	0	0	1	1	0	0	1	0	0	0	0	2011	265	LPV	0	0	0	0	1	0	0	0	0	0	0	0	1	0	0	0	0	1	0	0	0	0	0	0	0	1	1
E06-E81	1	0	1	0	0	33	1	0	0	0	1	1	0	0	0	0	1	0	0	2011	78	DRV	0	0	0	0	0	0	1	0	0	0	0	0	1	0	0	0	0	0	1	0	0	0	0	0	0	1	0
A01-CA2012	0	1	0	0	0	52	1	0	0	0	1	1	0	0	0	1	0	0	0	2012	104	ATV	0	0	0	0	1	0	0	0	0	0	0	0	1	0	0	0	0	1	0	0	0	0	0	0	0	1	1
E06-E83	0	0	1	0	0	33	0	0	1	0	1	1	0	0	0	0	1	0	0	2011	30	DRV	0	0	0	1	0	0	0	0	0	0	0	0	1	0	0	0	0	0	1	0	0	0	0	0	0	1	1
E06-E97	0	0	1	0	0	61	1	0	0	0	0	0	0	0	0	0	1	0	0	2012	140	DRV	1	0	0	0	0	1	0	0	0	0	0	0	0	0	0	1	0	0	1	0	0	0	0	0	0	1	1
B05-146CV	0	1	0	0	0	41	0	1	0	0	1	1	0	0	1	0	0	0	0	2013	240	LPV	0	0	0	0	1	0	0	0	0	0	0	0	0	0	1	0	0	1	0	0	0	0	0	0	0	1	0
B05-148GRN	1	1	0	0	0	31	0	0	1	0	0	0	0	0	1	0	0	0	0	2012	30	LPV	1	0	0	0	1	0	0	0	0	0	0	0	0	0	1	0	0	1	0	0	0	0	0	0	0	1	1
E06-E85	0	0	1	0	1	49	1	0	0	0	1	1	0	0	1	0	0	0	0	2011	140	LPV	0	0	0	1	0	0	0	0	0	0	0	0	1	0	0	0	0	1	0	0	0	0	0	0	0	1	1
C00-CIPE22SR1	0	1	0	0	0	40	1	0	0	0	1	1	0	0	0	1	0	0	0	2012	280	ATV	0	0	0	0	0	1	0	0	0	0	0	0	1	0	0	0	0	1	0	0	0	0	0	0	0	1	1
C00-BGMN24SI1	1	1	0	0	1	43	1	0	0	0	1	1	0	0	0	1	0	0	0	2012	125	ATV	0	0	0	0	1	0	0	0	0	0	0	0	1	0	0	0	0	1	0	0	0	0	0	0	0	1	1
E06-E86	1	0	1	0	1	38	1	0	0	0	1	1	0	0	0	1	0	0	0	2011	40	ATV	0	0	0	1	0	0	0	0	0	0	0	0	1	0	0	0	0	1	0	0	0	0	0	0	0	1	1
E06-E88	0	0	1	0	0	34	0	1	0	0	0	0	0	0	0	0	1	0	0	2012	221	DRV	1	0	0	0	1	0	0	0	0	0	0	0	1	0	0	0	0	0	1	0	0	0	0	0	0	1	0
E06-E99	0	0	1	0	0	36	1	0	0	0	1	1	0	0	0	0	1	0	0	2013	260	DRV	0	0	0	0	0	1	0	0	0	0	0	0	1	0	0	0	0	0	1	0	0	0	0	0	0	1	1
E06-E94	0	0	1	0	0	60	0	0	1	0	1	1	0	0	0	0	1	0	0	2012	268	DRV	0	0	0	0	0	0	0	0	1	0	0	0	0	0	0	1	0	0	1	0	0	0	0	0	0	1	1
E06-E95	0	0	1	0	0	47	0	0	1	0	1	1	0	0	0	0	1	0	0	2012	74	DRV	0	0	0	0	1	0	0	0	0	0	0	0	0	0	0	1	0	0	1	0	0	0	0	0	0	1	1
E10-GG310	1	0	1	0	0	53	1	0	0	0	1	1	0	0	1	0	0	0	0	2010		LPV	0	0	0	1	0	0	0	0	0	0	0	0	1	0	0	0	0	1	0	0	1	0	0	0	1	0	0
B07-5691288	0	1	0	0	0	39	1	0	0	0	1	1	0	0	1	0	0	0	0	2012	76	LPV	0	0	0	0	0	0	0	0	0	0	0	1	0	0	0	1	0	1	0	0	0	0	0	0	0	1	1
E10-CV308	0	0	1	0	0	45	0	0	1	0	1	1	0	0	0	1	0	0	0	2012	77	ATV	0	0	0	0	0	1	0	0	0	0	0	0	0	0	0	1	0	1	0	0	0	0	0	0	0	1	1
E00-ARETTI390	0	0	1	0	0	59	0	0	0	1	0	0	0	0	0	0	1	0	0	2012	38	DRV	1	0	0	0	0	1	0	0	0	0	0	0	1	0	0	0	0	0	1	0	0	0	0	0	0	1	1
A14-SIAE4340	0	1	0	0	0	55	1	0	0	0	1	1	0	0	0	0	1	0	0	2012	167	DRV	0	0	0	0	0	0	0	0	0	0	0	1	1	0	0	0	0	0	1	0	1	1	0	0	0	1	1
E08-TRESPN39	0	0	1	0	0	37	1	0	0	0	1	1	0	0	0	1	0	0	0	2012	118	ATV	0	0	0	0	1	0	0	0	0	0	0	0	0	0	1	0	0	1	0	0	0	0	0	0	0	1	1
E08-TRESPN40	1	0	1	0	0	33	1	0	0	0	1	1	0	0	0	0	1	0	0	2012	42	DRV	0	0	0	0	1	0	0	0	0	0	0	0	0	0	0	0	1	0	1	0	1	0	0	0	0	1	0
E08-TRESPN42	1	0	1	0	1	23	1	0	0	0	0	0	0	0	0	1	0	0	0	2012	308	ATV	1	0	0	0	1	0	0	0	0	0	0	0	0	0	0	1	0	1	0	0	1	0	0	0	1	0	0
F00-CC011068	0	0	0	1	0	44	0	0	1	0	1	1	0	0	0	1	0	0	0	2012	124	ATV	0	0	0	0	1	0	0	0	0	0	0	0	1	0	0	0	0	1	0	0	0	0	0	0	0	1	1
F00-GG180283	0	0	0	1	0	29	0	0	0	1	1	1	0	0	1	0	0	0	0	2012	40	LPV	0	0	0	0	0	0	0	0	0	0	0	1	1	0	0	0	0	1	0	0	0	0	0	0	0	1	1
A07-BNNC49MO	0	1	0	0	0	31	0	0	1	0	1	1	0	0	0	0	1	0	0	2013	350	DRV	0	0	0	0	1	0	0	0	0	0	0	0	1	0	0	0	0	0	1	0	0	0	0	0	0	1	1
A07-LMMN55CD	1	1	0	0	0	39	1	0	0	0	1	1	0	0	0	1	0	0	0	2013	311	ATV	0	0	0	0	1	0	0	0	0	0	0	0	1	0	0	0	0	1	0	0	0	0	0	0	0	1	1
A07-MRMN65PE	1	1	0	0	1	27	1	0	0	0	1	1	0	0	0	0	1	0	0	2012	263	DRV	0	0	0	0	0	1	0	0	0	0	0	0	1	0	0	0	0	0	1	0	0	0	0	0	1	0	0
E10-TA307	0	0	1	0	0	31	0	0	1	0	0	0	0	0	0	1	0	0	0	2012	255	ATV	1	0	0	0	1	0	0	0	0	0	0	0	0	0	0	0	1	1	0	0	0	0	0	0	0	1	1
F00-MS250777	0	0	0	1	0	35	1	0	0	0	1	1	0	0	0	0	1	0	0	2012	11	DRV	0	0	0	0	0	0	0	1	0	0	0	0	0	0	0	0	1	0	1	0	0	0	0	0	0	1	1
A06-PS1981	0	1	0	0	0	39	1	0	0	0	1	1	0	0	0	1	0	0	0	2012	147	ATV	0	0	0	0	1	0	0	0	0	0	0	0	1	0	0	0	0	1	0	0	0	0	0	0	1	0	0
A15-B1811	0	1	0	0	0	39	0	0	1	0	1	1	0	0	0	0	1	0	0	2012	118	DRV	0	0	0	0	0	0	0	0	0	0	0	1	0	0	0	1	0	0	1	0	0	0	0	0	0	1	1
A07-BNMH71BR	1	1	0	0	0	27	0				1	1	0	0	0	1	0	0	0	2012	239	ATV	0	0	0	1	0	0	0	0	0	0	0	0	1	0	0	0	0	1	0	0	0	0	0	0	0	1	1
A15-B1828	0	1	0	0	1	68	1	0	0	0	1	1	0	0	0	0	1	0	0	2012	270	DRV	0	0	0	0	0	0	0	0	1	0	0	0	0	0	1	0	0	0	1	0	0	0	0	0	0	1	1
C05-187	0	1	0	0	1	41	1	0	0	0	1	1	0	0	0	0	1	0	0	2012	144	DRV	0	0	0	0	0	1	0	0	0	0	0	0	0	0	0	1	0	0	1	0	0	0	0	0	1	0	1
B07-5691292	0	1	0	0	0	55	0	1	0	0	1	1	0	0	0	0	1	0	0	2012	38	DRV	0	0	0	1	0	0	0	0	0	0	0	0	0	1	0	0	0	0	1	0	0	0	0	0	0	1	0
A13-ABGO369SP	1	1	0	0	0	39	0	0	1	0	1	1	0	0	0	0	1	0	0	2012	21	DRV	0	0	0	0	0	1	0	0	0	0	0	0	0	0	1	0	0	0	1	0	1	0	0	0	0	1	1
A00-SRSE0612	0	1	0	0	0	52	1	0	0	0	1	1	0	0	0	0	1	0	0	2012	25	DRV	0	0	0	1	0	0	0	0	0	0	0	0	0	0	1	0	0	0	0	1	0	0	0	0	0	1	1
A00-BRAE0612	0	1	0	0	0	30	1	0	0	0	1	1	0	0	0	0	1	0	0	2012	8	DRV	0	0	0	0	0	0	0	0	0	0	0	1	1	0	0	0	0	0	1	0	0	0	0	0	1	0	0
E08-TRESPN44	0	0	1	0	0	57	1	0	0	0	1	1	0	0	0	0	1	0	0	2012	9	DRV	0	0	0	0	1	0	0	0	0	0	0	0	0	0	1	0	0	0	1	0	1	0	0	0	1	0	0
E08-TRESPN45	0	0	1	0	0	25	1	0	0	0	1	1	0	0	0	1	0	0	0	2012	133	ATV	0	0	0	0	1	0	0	0	0	0	0	0	0	0	0	1	0	1	0	0	1	0	0	0	0	1	1
E08-TRESPN47	0	0	1	0	0	33	1	0	0	0	1	1	0	0	0	1	0	0	0	2012	5	ATV	0	0	0	0	1	0	0	0	0	0	0	0	0	0	0	1	0	1	0	0	0	0	0	0	0	1	1
A14-LRDV4351	0	1	0	0	0	43	1	0	0	0	1	1	0	0	0	1	0	0	0	2012	44	ATV	0	0	0	0	1	0	0	0	0	0	0	0	0	0	0	1	0	1	0	0	0	0	0	0	0	1	0
A14-NSIA4367	0	1	0	0	0	28	0	0	1	0	1	1	0	0	0	0	1	0	0	2012	61	DRV	0	0	0	0	1	0	0	0	0	0	0	0	0	0	0	0	1	0	1	0	0	0	0	0	0	1	1
A13-CLNC370SP	0	1	0	0	0	41	1	0	0	0	1	1	0	0	0	0	1	0	0	2012	87	DRV	0	0	0	0	1	0	0	0	0	0	0	0	0	0	1	0	0	0	1	0	0	0	0	0	0	1	1
D04-RAMAN	0	0	1	0	0	38	0	0	1	0	1	1	0	0	0	0	1	0	0	2012	137	DRV	0	0	0	0	1	0	0	0	0	0	0	0	0	0	0	1	0	0	1	0	0	0	0	0	0	1	1
E00-STONDO396	0	0	1	0	0	40	0	0	1	0	0	0	0	0	0	0	1	0	0	2012		DRV	1	0	0	0	0	0	0	0	0	0	0	1	0	0	0	1	0	0	1	0	1	0	0	0	0	1	1
F00-HR270981	1	0	0	1	0	31	0	0	1	0	1	1	0	0	1	0	0	0	0	2013	290	LPV	0	0	0	0	0	0	0	0	0	0	0	1	1	0	0	0	0	1	0	0	0	0	0	0	0	1	1
A13-LEVN373SP	0	1	0	0	0	34	1	0	0	0	1	1	0	0	0	0	1	0	0	2012	102	DRV	0	0	0	0	1	0	0	0	0	0	0	0	0	1	0	0	0	0	1	0	0	0	0	0	0	1	1
C00-BLER02BE1	0	1	0	0	0	42	1	0	0	0	1	1	0	0	0	1	0	0	0	2012	152	ATV	0	0	0	0	1	0	0	0	0	0	0	0	1	0	0	0	0	1	0	0	0	0	0	0	0	1	1
A14-VTFA4399	0	1	0	0	0	48	1	0	0	0	1	1	0	0	0	1	0	0	0	2012	153	ATV	0	0	0	0	1	0	0	0	0	0	0	0	0	0	1	0	0	1	0	0	0	1	0	0	0	1	0
A00-MSBB0712	1	1	0	0	0	48	0	0	0	1	1	1	0	0	0	0	1	0	0	2012	29	DRV	0	0	0	0	1	0	0	0	0	0	0	0	1	0	0	0	0	0	1	0	0	0	0	0	0	1	0
A13-GRSM378SP	1	1	0	0	0	40	1	0	0	0	1	1	0	0	0	1	0	0	0	2012	54	ATV	0	0	0	0	1	0	0	0	0	0	0	0	0	0	0	1	0	1	0	0	0	0	0	0	0	1	1
A13-LPSM379SP	0	1	0	0	0	33	1	0	0	0	1	1	0	0	0	0	1	0	0	2012	249	DRV	0	0	0	0	1	0	0	0	0	0	0	0	0	0	1	0	0	0	1	0	0	0	0	0	0	1	1
E12-USC049	0	0	1	0	0	35	0	0	1	0	1	1	0	0	0	0	1	0	0	2012	317	DRV	0	0	0	0	1	0	0	0	0	0	0	0	1	0	0	0	0	0	1	0	0	0	0	0	0	1	1
B07-5691297	1	1	0	0	1	30	0	0	0	1	1	1	0	0	0	1	0	0	0	2012	138	ATV	0	0	0	0	1	0	0	0	0	0	0	0	0	1	0	0	0	1	0	0	0	0	0	0	0	1	1
A14-GRAB4480	0	1	0	0	0	49	1	0	0	0	1	1	0	0	0	0	1	0	0	2012	138	DRV	0	0	0	0	0	1	0	0	0	0	0	0	0	0	0	1	0	0	1	0	1	0	0	0	0	1	1
E08-TRESPN55	0	0	1	0	0	52	1	0	0	0	1	1	0	0	0	1	0	0	0	2012	161	ATV	0	0	0	0	1	0	0	0	0	0	0	0	0	0	0	0	1	1	0	0	0	0	0	0	0	1	1
E08-TRESPN56	0	0	1	0	0	35	0	0	1	0	1	1	0	0	0	1	0	0	0	2012	8	ATV	0	0	0	0	1	0	0	0	0	0	0	0	0	0	0	1	0	1	0	0	0	0	0	0	0	1	1
C00-CRMT17BE1	0	1	0	0	0	29	0	0	1	0	1	1	0	0	0	0	1	0	0	2012	166	DRV	0	0	0	0	1	0	0	0	0	0	0	0	1	0	0	0	0	0	1	0	1	0	0	0	0	1	1
A15-B1853	0	1	0	0	0	31	0	0	1	0	1	1	0	0	0	1	0	0	0	2012	134	ATV	0	0	0	0	0	1	0	0	0	0	0	0	0	0	0	0	1	1	0	0	0	0	0	0	0	1	1
B00-GR351N	0	1	0	0	0	33	0	0	1	0	1	1	0	0	0	0	1	0	0	2012	15	DRV	0	0	0	0	0	1	0	0	0	0	0	0	0	0	0	1	0	0	1	0	0	0	0	0	0	1	0
B00-AM356N	0	1	0	0	0	40	0	0	1	0	0	0	0	0	0	0	1	0	0	2012	272	DRV	1	0	0	0	1	0	0	0	0	0	0	0	1	0	0	0	0	0	1	0	0	0	0	0	0	1	1
A13-PLDE383SP	0	1	0	0	0	36	0	0	1	0	1	1	0	0	0	0	1	0	0	2012	325	DRV	0	0	0	0	1	0	0	0	0	0	0	0	0	0	0	1	0	0	1	0	0	0	0	0	0	1	1
E06-E112	0	0	1	0	0	50	0	0	1	0	1	1	0	0	0	1	0	0	0	2012	347	ATV	0	0	0	0	1	0	0	0	0	0	0	0	0	0	0	1	0	1	0	0	0	0	0	0	0	1	1
A00-LNDS0712	1	1	0	0	1	47	0	1	0	0	1	1	0	0	1	0	0	0	0	2012	40	LPV	0	0	0	0	1	0	0	0	0	0	0	0	0	0	1	0	0	1	0	0	1	0	0	0	0	1	1
E06-E110	0	0	1	0	0	54	1	0	0	0	1	1	0	0	0	1	0	0	0	2012	16	ATV	0	0	0	0	1	0	0	0	0	0	0	0	0	0	0	1	0	1	0	0	1	0	0	0	0	1	1
A13-ALSL386SP	0	1	0	0	0	62	1	0	0	0	1	1	0	0	0	1	0	0	0	2012	165	ATV	0	0	0	0	0	0	0	0	1	0	0	0	0	0	1	0	0	1	0	0	1	0	0	0	0	1	1
B00-MR364N	0	1	0	0	1	38	1	0	0	0	1	1	0	0	0	1	0	0	0	2015	285	ATV	0	0	0	0	1	0	0	0	0	0	0	0	0	0	1	0	0	1	0	0	0	0	0	0	1	0	1
B00-GGC366N	0	1	0	0	0	40	0	0	0	1	1	1	0	0	0	0	1	0	0	2012	14	DRV	0	0	0	0	1	0	0	0	0	0	0	0	0	0	1	0	0	0	1	0	0	0	0	0	0	1	0
E06-E108	0	0	1	0	0	66	1	0	0	0	1	1	0	0	0	0	1	0	0	2012	349	DRV	0	0	0	0	0	1	0	0	0	0	0	0	0	1	0	0	0	0	1	0	0	0	0	0	0	1	1
E06-E107	1	0	1	0	1	41	1	0	0	0	1	1	0	0	0	0	1	0	0	2012	30	DRV	0	0	0	1	0	0	0	0	0	0	0	0	0	1	0	0	0	0	1	0	0	0	0	0	0	1	0
F00-CS150768	0	0	0	1	0	44	0	0	0	1	1	1	0	0	0	0	1	0	0	2012	15	DRV	0	0	0	0	0	0	0	0	0	0	0	1	1	0	0	0	0	0	0	1	0	0	0	0	0	1	1
F00-CK251280	1	0	0	1	1	32	0	0	0	1	1	1	0	0	0	1	0	0	0	2012	212	ATV	0	0	0	0	0	0	0	0	0	0	0	1	1	0	0	0	0	1	0	0	0	0	0	0	0	1	1
F00-CA200365	0	0	0	1	0	47	0	0	1	0	1	1	0	0	0	0	1	0	0	2012	9	DRV	0	0	0	0	0	1	0	0	0	0	0	0	0	0	0	1	0	0	1	0	0	0	0	1	0	0	1
E08-TRESPN59	0	0	1	0	0	64	1	0	0	0	1	1	0	0	0	1	0	0	0	2012	42	ATV	0	0	0	0	0	0	0	0	1	0	0	0	0	1	0	0	0	1	0	0	0	1	0	0	0	1	1
E08-TRESPN61	1	0	1	0	0	39	1	0	0	0	1	1	0	0	0	1	0	0	0	2012	84	ATV	0	0	0	0	1	0	0	0	0	0	0	0	1	0	0	0	0	1	0	0	1	0	0	1	0	0	1
F00-PR170772	0	0	0	1	1	40	1	0	0	0	1	1	0	0	1	0	0	0	0	2013	277	LPV	0	0	0	0	0	0	0	0	0	0	0	1	0	0	0	1	0	1	0	0	0	0	0	0	0	1	1
F00-TV281171	0	0	0	1	0	41	1	0	0	0	1	1	0	0	0	1	0	0	0	2012	91	ATV	0	0	0	0	0	0	0	0	0	0	0	1	0	0	0	0	1	1	0	0	0	0	0	0	0	1	1
C05-198	0	1	0	0	0	38	0	0	1	0	1	1	0	0	0	0	1	0	0	2012	259	DRV	0	0	0	0	1	0	0	0	0	0	0	0	0	0	0	1	0	0	1	0	0	0	0	0	1	0	1
A00-SIRB0812	0	1	0	0	0	36	0	0	1	0	1	1	0	0	0	0	1	0	0	2012	11	DRV	0	0	0	1	0	0	0	0	0	0	0	0	0	0	0	1	0	0	1	0	1	0	0	0	0	1	1
A00-CPDV0812	0	1	0	0	0	34	0	0	1	0	1	1	0	0	0	0	1	0	0	2012	33	DRV	0	0	0	0	1	0	0	0	0	0	0	0	0	0	0	1	0	0	1	0	0	0	0	0	0	1	1
D09-201212	0	0	1	0	1	66	1	0	0	0	1	1	0	0	0	0	1	0	0	2012	131	DRV	0	0	0	0	0	0	0	0	1	0	0	0	0	0	0	1	0	0	0	1	0	0	0	0	0	1	1
C00-BRAT31UO1	0	1	0	0	0	47	0	1	0	0	1	1	0	0	0	1	0	0	0	2012	514	ATV	0	0	0	0	1	0	0	0	0	0	0	0	1	0	0	0	0	1	0	0	1	0	0	0	1	0	0
C00-RVEI11BE1	0	1	0	0	0	37	0	0	1	0	1	1	0	0	0	0	1	0	0	2012	66	DRV	0	0	0	0	0	1	0	0	0	0	0	0	0	0	0	0	1	0	1	0	0	0	0	0	1	0	0
A13-ALMC387SP	0	1	0	0	0	34	0	0	1	0	1	1	0	0	0	0	1	0	0	2012	60	DRV	0	0	0	0	0	1	0	0	0	0	0	0	0	0	0	1	0	0	1	0	0	0	0	0	0	1	0
C00-GUOI31RE1	0	1	0	0	1	44	1	0	0	0	1	1	0	0	0	1	0	0	0	2012	326	ATV	0	0	0	0	0	0	0	0	0	0	1	0	1	0	0	0	0	1	0	0	0	0	0	0	0	1	1
D09-201213	1	0	1	0	0	36	1	0	0	0	1	1	0	0	1	0	0	0	0	2013	165	LPV	0	0	0	1	0	0	0	0	0	0	0	0	1	0	0	0	0	1	0	0	0	0	0	0	0	1	1
C00-FALC31BE1	0	1	0	0	0	32	1	0	0	0	1	1	0	0	0	0	1	0	0	2012	52	DRV	0	0	0	0	1	0	0	0	0	0	0	0	1	0	0	0	0	0	1	0	0	0	0	0	1	0	1
D11-085	0	0	1	0	0	58	1	0	0	0	1	1	0	0	0	1	0	0	0	2012	121	ATV	0	0	0	0	0	0	0	0	1	0	0	0	0	0	1	0	0	1	0	0	0	0	0	0	0	1	1
A07-VLSR73UC	1	1	0	0	1	54	1	0	0	0	1	1	0	0	0	0	1	0	0	2012	18	DRV	0	0	0	0	0	1	0	0	0	0	0	0	1	0	0	0	0	0	1	0	1	0	0	0	0	1	0
A13-RSGL388SP	0	1	0	0	1	41	1	0	0	0	1	1	0	0	0	1	0	0	0	2012	308	ATV	0	0	0	0	0	1	0	0	0	0	0	0	0	0	0	0	1	1	0	0	0	0	0	0	0	1	0
A07-MRCL57CA	0	1	0	0	1	29	1	0	0	0	1	1	0	0	0	0	1	0	0	2012	319	DRV	0	0	0	0	1	0	0	0	0	0	0	0	1	0	0	0	0	0	1	0	0	0	0	0	0	1	1
E06-E102	0	0	1	0	0	39	1	0	0	0	1	1	0	0	0	1	0	0	0	2012	23	ATV	0	0	0	0	1	0	0	0	0	0	0	0	0	0	0	1	0	1	0	0	0	1	0	0	0	1	1
C05-194	0	1	0	0	0	48	1	0	0	0	1	1	0	0	0	1	0	0	0	2012	218	ATV	0	0	0	0	1	0	0	0	0	0	0	0	0	0	1	0	0	1	0	0	0	0	0	0	0	1	1
B05-154AM	0	1	0	0	0	52	1	0	0	0	1	1	0	0	1	0	0	0	0	2012	1	LPV	0	0	0	0	1	0	0	0	0	0	0	0	0	0	1	0	0	1	0	0	0	0	0	0	0	1	1
A15-B1841	0	1	0	0	0	43	0	1	0	0	1	1	0	0	0	1	0	0	0	2012	29	ATV	0	0	0	0	1	0	0	0	0	0	0	0	0	0	1	0	0	1	0	0	1	0	0	0	0	1	0
A00-LUCP1012	0	1	0	0	0	50	0	0	1	0	0	0	0	0	0	1	0	0	0	2012	328	ATV	1	0	0	0	1	0	0	0	0	0	0	0	1	0	0	0	0	1	0	0	0	0	0	0	0	1	1
F00-MY160873	1	0	0	1	0	39	1	0	0	0	0	0	0	0	0	0	1	0	0	2012	58	DRV	1	0	0	1	0	0	0	0	0	0	0	0	0	1	0	0	0	0	1	0	0	0	0	0	0	1	1
B02-2012VDRO310580	1	1	0	0	0	32	0				1	1	0	0	0	1	0	0	0	2012	153	ATV	0	0	0	0	0	0	0	0	0	0	0	1	0	0	0	1	0	1	0	0	0	0	0	0	0	1	1
A15-B1847	1	1	0	0	0	27	0				1	1	0	0	0	1	0	0	0	2012	135	ATV	0	0	0	0	0	0	0	0	0	0	0	1	0	1	0	0	0	1	0	0	0	0	0	0	0	1	1
B00-MF369N	0	1	0	0	0	63	1	0	0	0	1	1	0	0	0	0	1	0	0	2012	71	DRV	0	0	0	0	0	1	0	0	0	0	0	0	1	0	0	0	0	0	1	0	0	0	0	0	0	1	1
B11-FL63	0	1	0	0	1	48	1	0	0	0	1	1	0	0	1	0	0	0	0	2011	210	LPV	0	0	0	0	0	0	0	0	0	0	0	1	0	0	1	0	0	1	0	0	0	0	0	0	0	1	1
A13-BBAE391SP	0	1	0	0	0	41	0	0	1	0	1	1	0	0	0	0	1	0	0	2012	248	DRV	0	0	0	0	1	0	0	0	0	0	0	0	0	0	0	0	1	0	1	0	0	0	0	0	0	1	1
E08-TRESPN70	0	0	1	0	1	36	1	0	0	0	1	1	0	0	0	1	0	0	0	2012	123	ATV	0	0	0	0	1	0	0	0	0	0	0	0	0	0	0	1	0	1	0	0	0	0	0	0	0	1	1
C04-NOLW02CM1	1	1	0	0	1	29	1	0	0	0	1	1	0	0	0	1	0	0	0	2012	110	ATV	0	0	0	0	0	0	1	0	0	0	0	0	0	1	0	0	0	1	0	0	0	0	0	0	0	1	1
C04-QIDN21SG1	0	1	0	0	0	33	0	0	1	0	1	1	0	0	1	0	0	0	0	2012	324	LPV	0	0	0	0	1	0	0	0	0	0	0	0	0	0	0	1	0	1	0	0	0	0	0	0	0	1	1
C04-PRAD16OT1	0	1	0	0	0	55	0	0	1	0	1	1	0	0	0	1	0	0	0	2012	314	ATV	0	0	0	0	1	0	0	0	0	0	0	0	0	0	1	0	0	1	0	0	0	0	0	0	0	1	1
C04-MSDM24TR1	0	1	0	0	0	33	1	0	0	0	1	1	0	0	0	0	1	0	0	2012	275	DRV	0	0	0	0	0	1	0	0	0	0	0	0	0	0	0	1	0	0	1	0	0	0	0	0	0	1	1
B00-SS371N	0	1	0	0	0	41	0	0	1	0	1	1	0	0	0	0	1	0	0	2013	271	DRV	0	0	0	0	1	0	0	0	0	0	0	0	1	0	0	0	0	0	0	1	0	0	0	0	0	1	0
A07-XXBH83AL	1	1	0	0	0	28	1	0	0	0	1	1	0	0	0	0	1	0	0	2012	148	DRV	0	0	0	0	1	0	0	0	0	0	0	0	1	0	0	0	0	0	0	1	0	0	0	0	0	1	0
C04-CCCT15AC1	0	1	0	0	1	50	1	0	0	0	1	1	0	0	0	1	0	0	0	2012	327	ATV	0	0	0	0	1	0	0	0	0	0	0	0	0	0	0	1	0	1	0	0	0	0	0	0	0	1	1
C04-BRLI12CS1	0	1	0	0	0	50	0	0	1	0	1	1	0	0	0	1	0	0	0	2012	244	ATV	0	0	0	0	1	0	0	0	0	0	0	0	0	0	0	1	0	1	0	0	0	0	0	0	0	1	1
E00-PPERDI410	0	0	1	0	0	50	0	1	0	0	1	1	0	0	0	0	1	0	0	2012	311	DRV	0	0	0	0	0	0	0	0	0	0	0	1	1	0	0	0	0	0	1	0	0	0	0	0	1	0	0
E00-DROUZA409	1	0	1	0	0	33	0	0	1	0	1	1	0	0	0	1	0	0	0	2012	182	ATV	0	0	0	0	0	0	0	0	0	0	0	1	1	0	0	0	0	1	0	0	0	0	0	1	0	0	1
E00-ELOATO407	0	0	1	0	0	54	1	0	0	0	1	1	0	0	0	0	1	0	0	2012	66	DRV	0	0	0	0	0	0	0	0	0	0	0	1	1	0	0	0	0	0	1	0	0	0	0	0	0	1	1
D05-CF-189	1	0	1	0	1	23	0	0	0	1	1	1	0	0	0	1	0	0	0	2012	292	ATV	0	0	0	0	0	0	0	1	0	0	0	0	0	0	0	1	0	1	0	0	0	0	0	0	0	1	1
F00-VD141166	0	0	0	1	0	46	0	0	1	0	1	1	0	0	0	0	1	0	0	2012	322	DRV	0	0	0	0	0	0	0	0	0	0	0	1	0	0	0	1	0	0	1	0	0	0	0	0	0	1	1
D11-087	0	0	1	0	0	54	1	0	0	0	1	1	0	0	0	0	1	0	0	2012	4	DRV	0	0	0	0	1	0	0	0	0	0	0	0	0	1	0	0	0	0	1	0	0	0	0	0	0	1	1
B00-RC379N	0	1	0	0	1	49	0	1	0	0	1	1	0	0	0	1	0	0	0	2014	231	ATV	0	0	0	0	0	0	0	0	0	0	0	1	0	0	1	0	0	1	0	0	0	0	0	0	1	0	0
B00-SP381N	0	1	0	0	0	25	0	0	1	0	1	1	0	0	0	1	0	0	0	2012	319	ATV	0	0	0	0	1	0	0	0	0	0	0	0	0	0	0	0	1	1	0	0	0	0	0	0	0	1	1
B00-ST385N	0	1	0	0	0	46	1	0	0	0	1	1	0	0	0	0	1	0	0	2012	14	DRV	0	0	0	0	1	0	0	0	0	0	0	0	0	0	0	0	1	0	1	0	0	0	0	0	1	0	0
C05-170	0	1	0	0	0	37	0	0	1	0	1	1	0	0	0	0	1	0	0	2012	231	DRV	0	0	0	0	0	0	0	0	0	0	0	1	1	0	0	0	0	0	1	0	0	0	0	0	0	1	1
A07-GSCM86MI	0	1	0	0	0	33	0	0	1	0	1	1	0	0	0	0	1	0	0	2013	113	DRV	0	0	0	1	0	0	0	0	0	0	0	0	1	0	0	0	0	0	1	0	0	0	0	0	0	1	1
A13-SISL394SP	0	1	0	0	0	43	0	0	1	0	1	1	0	0	0	1	0	0	0	2013	96	ATV	0	0	0	0	1	0	0	0	0	0	0	0	0	0	0	1	0	1	0	0	0	0	0	1	0	0	1
A07-DLVL80MI	1	1	0	0	0	39	0	1	0	0	1	1	0	0	0	1	0	0	0	2013	284	ATV	0	0	0	0	0	0	0	0	0	0	0	1	1	0	0	0	0	1	0	0	0	0	0	0	0	1	0
A07-CRVN88MI	0	1	0	0	1	32	0	0	0	1	1	1	0	0	0	1	0	0	0	2012	200	ATV	0	0	0	0	1	0	0	0	0	0	0	0	1	0	0	0	0	1	0	0	0	0	0	0	0	1	1
A01-ZP2012	0	1	0	0	0	56	1	0	0	0	1	1	0	0	0	0	1	0	0	2012	126	DRV	0	0	0	0	0	1	0	0	0	0	0	0	0	0	0	1	0	0	1	0	0	0	0	0	0	1	1
A01-CR2012	0	1	0	0	0	65	1	0	0	0	1	1	0	0	0	0	1	0	0	2012	173	DRV	0	0	0	0	0	0	0	0	0	0	0	1	1	0	0	0	0	0	1	0	0	0	0	0	0	1	1
E10-PM306	0	0	1	0	0	47	1	0	0	0	1	1	0	0	0	1	0	0	0	2012	155	ATV	0	0	0	0	0	1	0	0	0	0	0	0	0	1	0	0	0	1	0	0	0	0	0	0	0	1	1
E10-EUG314	1	0	1	0	0	36	1	0	0	0	1	1	0	0	0	1	0	0	0	2012	329	ATV	0	0	0	0	0	0	0	1	0	0	0	0	0	0	0	0	1	1	0	0	0	0	0	0	0	1	1
D09-201218	1	0	1	0	1	27	1	0	0	0	1	1	0	0	1	0	0	0	0	2012	89	LPV	0	0	0	0	0	0	0	0	0	0	1	0	1	0	0	0	0	1	0	0	0	0	0	0	0	1	1
A15-B1871	0	1	0	0	0	44	1	0	0	0	1	1	0	0	0	1	0	0	0	2012	319	ATV	0	0	0	0	0	0	0	0	0	0	0	1	0	0	1	0	0	1	0	0	0	0	0	0	0	1	1
A15-B1873	0	1	0	0	0	37	0	0	1	0	1	1	0	0	0	1	0	0	0	2012	267	ATV	0	0	0	1	0	0	0	0	0	0	0	0	1	0	0	0	0	1	0	0	0	0	0	0	0	1	1
A01-BM2012	0	1	0	0	0	43	1	0	0	0	1	1	0	0	0	0	1	0	0	2012	31	DRV	0	0	0	1	0	0	0	0	0	0	0	0	0	0	1	0	0	0	1	0	0	0	0	0	0	1	1
E10-LR315	0	0	1	0	0	24	0	0	1	0	0	0	0	0	0	1	0	0	0	2013	240	ATV	1	0	0	0	0	0	0	1	0	0	0	0	0	0	0	1	0	1	0	0	0	0	0	0	0	1	1
F09-CEF010466	0	0	0	1	1	46	0	1	0	0	1	1	0	0	0	0	1	0	0	2012	272	DRV	0	0	0	0	0	0	0	0	0	0	1	0	1	0	0	0	0	0	1	0	0	0	0	0	0	1	0
A06-SD2009	0	1	0	0	0	40	0	0	1	0	1	1	0	0	0	0	1	0	0	2014	277	DRV	0	0	0	0	0	0	0	0	0	0	0	1	0	0	1	0	0	1	0	0	0	0	0	0	1	0	0
A00-MAOE1112	1	1	0	0	0	32	0	0	1	0	1	1	0	0	0	0	1	0	0	2012	134	DRV	0	0	0	0	1	0	0	0	0	0	0	0	1	0	0	0	0	0	1	0	0	0	0	0	0	1	1
A00-PRSL1212	0	1	0	0	0	28	0	0	1	0	0	0	0	0	0	0	1	0	0	2013	327	DRV	1	0	0	0	0	0	0	0	0	0	0	1	1	0	0	0	0	0	1	0	0	0	0	0	1	0	0
D05-AL-191	0	0	1	0	0	46	0	0	1	0	1	1	0	0	0	1	0	0	0	2012	15	ATV	0	0	0	0	1	0	0	0	0	0	0	0	0	0	0	1	0	1	0	0	0	0	0	0	0	1	1
D05-VM-193	0	0	1	0	0	57	0	0	1	0	1	1	0	0	0	0	1	0	0	2012	79	DRV	0	0	0	0	0	0	0	0	1	0	0	0	0	0	1	0	0	0	1	0	0	0	0	0	0	1	1
D05-DM-192	0	0	1	0	0	40	1	0	0	0	0	0	0	0	0	1	0	0	0	2012	71	ATV	1	0	0	0	0	1	0	0	0	0	0	0	0	0	1	0	0	1	0	0	0	0	0	0	0	1	1
D05-MR-194	0	0	1	0	1	52	1	0	0	0	1	1	0	0	0	0	1	0	0	2012	184	DRV	0	0	0	0	1	0	0	0	0	0	0	0	0	0	0	1	0	0	1	0	1	0	0	0	0	1	1
E11-109MOIA	1	0	1	0	0	34	1	0	0	0	1	1	0	0	0	0	1	0	0	2012	52	DRV	0	0	0	1	0	0	0	0	0	0	0	0	1	0	0	0	0	0	1	0	0	0	0	0	0	1	1
E11-111BIMA	0	0	1	0	0	39	0	1	0	0	1	1	0	0	0	0	1	0	0	2012	13	DRV	0	0	0	0	1	0	0	0	0	0	0	0	1	0	0	0	0	0	0	1	0	0	0	0	0	1	0
F09-BOF220174	1	0	0	1	1	38	0	1	0	0	1	1	0	0	0	0	1	0	0	2012	45	DRV	0	0	0	0	0	0	1	0	0	0	0	0	0	0	0	1	0	0	1	0	0	0	0	0	0	1	0
F09-GDFF271267	0	0	0	1	1	45	1	0	0	0	0	0	0	0	0	1	0	0	0	2012	302	ATV	1	0	0	0	0	1	0	0	0	0	0	0	0	0	0	0	1	1	0	0	0	0	0	0	0	1	1
F09-JSF010184	1	0	0	1	1	28	1	0	0	0	1	1	0	0	0	0	1	0	0	2012	147	DRV	0	0	0	1	0	0	0	0	0	0	0	0	1	0	0	0	0	0	1	0	0	0	0	0	0	1	1
F09-ORF140379	1	0	0	1	1	33	1	0	0	0	0	0	0	0	0	0	1	0	0	2014	540	DRV	1	0	0	1	0	0	0	0	0	0	0	0	1	0	0	0	0	0	1	0	1	0	1	0	0	1	1
F09-EMF010172	1	0	0	1	1	35	1	0	0	0	1	1	0	0	0	1	0	0	0	2012	35	ATV	0	0	0	1	0	0	0	0	0	0	0	0	1	0	0	0	0	1	0	0	1	0	0	0	0	1	1
F09-ARF300574	0	0	0	1	1	38	0	1	0	0	1	1	0	0	0	0	1	0	0	2012	187	DRV	0	0	0	1	0	0	0	0	0	0	0	0	0	0	0	1	0	0	1	0	0	0	0	0	0	1	0
F09-ARF060975	1	0	0	1	1	37	1	0	0	0	0	0	0	0	0	0	1	0	0	2012	100	DRV	1	0	0	1	0	0	0	0	0	0	0	0	1	0	0	0	0	0	1	0	0	0	0	0	0	1	1
F09-ASF200584	1	0	0	1	1	28	1	0	0	0	1	1	0	0	0	0	1	0	0	2012	46	DRV	0	0	0	1	0	0	0	0	0	0	0	0	1	0	0	0	0	0	1	0	1	0	0	0	0	1	1
F09-BOF200167	1	0	0	1	1	52	1	0	0	0	1	1	0	0	0	0	1	0	0	2012	81	DRV	0	0	0	0	1	0	0	0	0	0	0	0	0	0	0	1	0	0	1	0	1	0	0	0	0	1	1
E10-IF319	0	0	1	0	0	51	0	0	1	0	1	1	0	0	0	1	0	0	0	2012	11	ATV	0	0	0	0	0	1	0	0	0	0	0	0	0	0	1	0	0	1	0	0	0	1	0	0	0	1	1
D08-CVA09M12D	1	0	1	0	0	28	1	0	0	0	1	1	0	0	0	1	0	0	0	2012	172	ATV	0	0	0	1	0	0	0	0	0	0	0	0	0	0	1	0	0	1	0	0	0	0	0	0	0	1	1
A15-B1878	0	1	0	0	0	37	0	1	0	0	1	1	0	0	0	1	0	0	0	2013	7	ATV	0	0	0	0	0	0	0	0	0	0	0	1	0	0	1	0	0	1	0	0	0	0	0	0	0	1	1
A00-ACGI1212	0	1	0	0	0	29	1	0	0	0	0	0	0	0	0	1	0	0	0	2013	269	ATV	1	0	0	0	0	1	0	0	0	0	0	0	1	0	0	0	0	1	0	0	0	0	0	0	0	1	1
D08-CJJ13M12D	1	0	1	0	0	37	1	0	0	0	0	0	0	0	0	1	0	0	0	2012	319	ATV	1	0	0	0	1	0	0	0	0	0	0	0	0	0	1	0	0	1	0	0	0	0	0	0	0	1	1
D11-088	0	0	1	0	0	48	1	0	0	0	1	1	0	0	0	0	1	0	0	2013	265	DRV	0	0	0	0	1	0	0	0	0	0	0	0	0	0	1	0	0	0	1	0	0	0	0	0	0	1	1
A14-GOFA4582	0	1	0	0	0	58	1	0	0	0	1	1	0	0	0	0	1	0	0	2012	332	DRV	0	0	0	0	0	1	0	0	0	0	0	0	0	0	1	0	0	0	1	0	0	1	0	0	0	1	1
F00-CG190577	0	0	0	1	0	35	1	0	0	0	1	1	0	0	0	0	1	0	0	2013	255	DRV	0	0	0	0	0	0	0	0	0	0	0	1	1	0	0	0	0	0	1	0	0	0	0	0	0	1	1
D05-SE-197	0	0	1	0	0	64	1	0	0	0	1	1	0	0	0	1	0	0	0	2012	173	ATV	0	0	0	0	0	0	0	0	1	0	0	0	0	1	0	0	0	1	0	0	0	0	0	0	0	1	1
A01-VJ2012	0	1	0	0	0	40	0	0	1	0	1	1	0	0	0	1	0	0	0	2012	137	ATV	0	0	0	0	0	0	0	0	0	0	0	1	1	0	0	0	0	1	0	0	0	0	0	0	0	1	1
D04-LADA	0	0	1	0	0	45	0	1	0	0	1	1	0	0	1	0	0	0	0	2013	19	LPV	0	0	0	0	0	0	1	0	0	0	0	0	0	0	1	0	0	1	0	0	0	0	0	0	0	1	0
A01-DE2012	0	1	0	0	0	31	0	0	1	0	1	1	0	0	0	1	0	0	0	2012	67	ATV	0	0	0	0	1	0	0	0	0	0	0	0	1	0	0	0	0	1	0	0	0	0	0	0	0	1	1
D00-315RR	0	0	1	0	0	52	0	0	0	1	1	1	0	0	0	0	1	0	0	2012	193	DRV	0	0	0	0	1	0	0	0	0	0	0	0	1	0	0	0	0	0	1	0	0	0	0	0	1	0	1
B05-153SM	0	1	0	0	0	47	0	0	1	0	1	1	0	0	1	0	0	0	0	2013		LPV	0	0	0	0	0	1	0	0	0	0	0	0	0	0	0	1	0	1	0	0	1	0	0	0	0	1	1
E00-NDUTIN416	1	0	1	0	0	42	1	0	0	0	1	1	0	0	0	0	1	0	0	2012	51	DRV	0	0	0	0	0	0	0	0	0	0	0	1	0	0	0	0	1	0	1	0	0	0	0	0	1	0	0
E00-TROUNO417	0	0	1	0	0	39	0	0	1	0	1	1	0	0	0	0	1	0	0	2012	80	DRV	0	0	0	0	0	0	0	0	0	0	0	1	1	0	0	0	0	0	1	0	0	0	0	0	0	1	1
E00-RIAADU418	1	0	1	0	1	51	1	0	0	0	1	1	0	0	0	0	1	0	0	2012	255	DRV	0	0	0	0	0	0	1	0	0	0	0	0	0	1	0	0	0	0	1	0	0	0	0	0	0	1	0
F00-RG040376	0	0	0	1	0	36	1	0	0	0	1	1	0	0	0	1	0	0	0	2013	80	ATV	0	0	0	0	1	0	0	0	0	0	0	0	0	0	0	1	0	1	0	0	0	0	0	0	0	1	1
F00-NA260278	0	0	0	1	1	34	1	0	0	0	1	1	0	0	0	1	0	0	0	2013	301	ATV	0	0	0	0	1	0	0	0	0	0	0	0	1	0	0	0	0	1	0	0	0	0	0	0	0	1	1
A13-BVBT400SP	0	1	0	0	0	64	0	0	1	0	1	1	0	0	0	0	1	0	0	2013	110	DRV	0	0	0	0	0	0	0	0	1	0	0	0	0	0	0	1	0	0	1	0	1	0	0	0	0	1	1
A13-LUDJ402SP	1	1	0	0	1	27	1	0	0	0	1	1	0	0	0	1	0	0	0	2014	300	ATV	0	0	0	0	0	1	0	0	0	0	0	0	1	0	0	0	0	1	0	0	0	0	0	0	0	1	1
C00-SLAR22MN1	0	1	0	0	0	73	1	0	0	0	1	1	0	0	0	1	0	0	0	2013	196	ATV	0	0	0	0	0	0	0	0	1	0	0	0	0	1	0	0	0	1	0	0	0	0	0	0	0	1	1
E06-E118	0	0	1	0	0	51	1	0	0	0	1	1	0	0	0	0	1	0	0	2012	53	DRV	0	0	0	0	0	1	0	0	0	0	0	0	0	0	0	1	0	0	1	0	0	0	0	0	0	1	1
E06-E119	0	0	1	0	1	24	1	0	0	0	1	1	0	0	0	1	0	0	0	2012	342	ATV	0	0	0	0	0	0	1	0	0	0	0	0	1	0	0	0	0	1	0	0	0	0	0	0	0	1	1
C00-BACT04LM1	0	1	0	0	1	54	0	1	0	0	1	1	0	0	0	0	1	0	0	2013	269	DRV	0	0	0	1	0	0	0	0	0	0	0	0	1	0	0	0	0	0	0	1	0	0	0	0	0	1	0
E06-E128	1	0	1	0	0	40	0	0	1	0	1	1	0	0	0	1	0	0	0	2012	116	ATV	0	0	0	0	0	0	1	0	0	0	0	0	0	0	1	0	0	1	0	0	0	0	0	0	0	1	1
E06-E129	0	0	1	0	1	32	0	1	0	0	0	0	0	0	0	1	0	0	0	2013	142	ATV	1	0	0	0	1	0	0	0	0	0	0	0	1	0	0	0	0	1	0	0	1	0	0	0	0	1	0
E06-E131	0	0	1	0	0	45	1	0	0	0	1	1	0	0	0	1	0	0	0	2012	116	ATV	0	0	0	0	1	0	0	0	0	0	0	0	1	0	0	0	0	1	0	0	0	0	0	0	0	1	1
F00-PM240790	0	0	0	1	0	23	0	0	1	0	1	1	0	0	0	0	1	0	0	2013	276	DRV	0	0	0	0	0	1	0	0	0	0	0	0	0	0	0	0	1	0	1	0	0	0	0	0	0	1	1
B00-CM393N	0	1	0	0	0	53	0	0	1	0	1	1	0	0	0	0	1	0	0	2013	149	DRV	0	0	0	0	0	1	0	0	0	0	0	0	1	0	0	0	0	0	0	1	0	0	0	0	0	1	0
C05-209	1	1	0	0	1	37	1	0	0	0	1	1	0	0	0	1	0	0	0	2013	226	ATV	0	0	0	1	0	0	0	0	0	0	0	0	0	1	0	0	0	1	0	0	0	0	0	0	0	1	1
F00-OA010983	1	0	0	1	0	30	1	0	0	0	0	0	0	0	0	0	1	0	0	2013	203	DRV	1	0	0	1	0	0	0	0	0	0	0	0	1	0	0	0	0	0	0	1	0	0	0	0	0	1	1
F00-SG021170	0	0	0	1	0	43	1	0	0	0	1	1	0	0	0	1	0	0	0	2013	29	ATV	0	0	0	0	0	1	0	0	0	0	0	0	0	0	1	0	0	1	0	0	0	0	0	0	0	1	1
C05-211	1	1	0	0	0	55	0	0	1	0	1	1	0	0	0	1	0	0	0	2013	193	ATV	0	0	0	0	1	0	0	0	0	0	0	0	0	0	0	1	0	1	0	0	0	0	0	0	0	1	1
B12-CTNR02	0	1	0	0	0	57	1	0	0	0	1	1	0	0	0	1	0	0	0	2013	194	ATV	0	0	0	0	1	0	0	0	0	0	0	0	0	0	0	1	0	1	0	0	0	0	0	0	0	1	1
A13-PZDE408SP	0	1	0	0	0	34	1	0	0	0	1	1	0	0	0	1	0	0	0	2014	315	ATV	0	0	0	0	0	1	0	0	0	0	0	0	0	0	0	1	0	1	0	0	0	0	0	0	0	1	1
B00-FDO396N	0	1	0	0	0	62	0	0	1	0	1	1	0	0	0	0	1	0	0	2013	13	DRV	0	0	0	0	1	0	0	0	0	0	0	0	0	0	1	0	0	0	0	1	0	0	0	0	0	1	1
A00-LSMT0113	0	1	0	0	0	41	0	0	1	0	0	0	0	0	0	0	1	0	0	2013	206	DRV	1	0	0	0	1	0	0	0	0	0	0	0	1	0	0	0	0	0	1	0	0	0	0	0	1	0	0
D11-090	0	0	1	0	0	44	1	0	0	0	1	1	0	0	0	1	0	0	0	2013	188	ATV	0	0	0	0	0	1	0	0	0	0	0	0	0	0	1	0	0	1	0	0	0	0	0	0	0	1	1
A15-B1879	0	1	0	0	0	38	1	0	0	0	1	1	0	0	0	1	0	0	0	2013	39	ATV	0	0	0	0	0	0	0	0	0	0	0	1	1	0	0	0	0	1	0	0	0	0	0	0	0	1	0
D12-032	0	0	1	0	0	26	0	0	1	0	1	1	0	0	1	0	0	0	0	2013	217	LPV	0	0	0	0	1	0	0	0	0	0	0	0	0	1	0	0	0	1	0	0	0	0	0	0	0	1	1
B00-GDB400N	0	1	0	0	0	38	0	0	1	0	1	1	0	0	0	0	1	0	0	2013	119	DRV	0	0	0	0	0	1	0	0	0	0	0	0	0	0	0	0	1	0	1	0	0	0	0	0	0	1	1
E08-TRESPQ13	1	0	1	0	0	28	0	0	1	0	1	1	0	0	0	0	1	0	0	2013	185	DRV	0	0	0	0	1	0	0	0	0	0	0	0	0	0	1	0	0	0	1	0	0	0	0	0	0	1	1
A00-MNAT0213	0	1	0	0	0	52	0	0	0	1	1	1	0	0	0	0	1	0	0	2013	242	DRV	0	0	0	0	0	1	0	0	0	0	0	0	1	0	0	0	0	0	0	1	1	0	0	0	0	1	1
F00-DC061081	0	0	0	1	0	31	0	1	0	0	1	1	0	0	0	0	1	0	0	2013	328	DRV	0	0	0	0	0	0	0	0	0	0	0	1	1	0	0	0	0	0	1	0	0	0	0	0	0	1	1
F00-IM210663	0	0	0	1	0	50	0	1	0	0	1	1	0	0	0	0	1	0	0	2013	172	DRV	0	0	0	0	0	0	0	0	0	0	0	1	0	0	1	0	0	0	0	1	0	0	0	0	0	1	0
C00-SGMU14AR1	0	1	0	0	0	47	0	1	0	0	1	1	0	0	0	0	1	0	0	2013	131	DRV	0	0	0	0	1	0	0	0	0	0	0	0	0	0	1	0	0	0	0	1	0	0	0	1	0	0	0
C00-CRAD29BE1	0	1	0	0	0	51	0	1	0	0	1	1	0	0	0	0	1	0	0	2013	220	DRV	0	0	0	0	0	1	0	0	0	0	0	0	1	0	0	0	0	0	0	1	0	0	0	0	0	1	0
C00-BADN24MR1	0	1	0	0	0	29	0	0	1	0	1	1	0	0	0	1	0	0	0	2013	151	ATV	0	0	0	0	1	0	0	0	0	0	0	0	0	0	0	1	0	1	0	0	0	0	0	0	0	1	1
C05-215	0	1	0	0	0	45	0	1	0	0	1	1	0	0	0	0	1	0	0	2013	223	DRV	0	0	0	0	1	0	0	0	0	0	0	0	0	0	1	0	0	0	1	0	0	0	0	0	0	1	0
E04-305	1	0	1	0	1	35	1	0	0	0	1	1	0	0	0	0	1	0	0	2013	28.7	DRV	0	0	0	0	0	0	0	0	0	0	0	1	1	0	0	0	0	0	1	0	0	0	0	0	0	1	1
E04-307	0	0	1	0	0	41	0	0	0	1	1	1	0	0	0	0	1	0	0	2013	18	DRV	0	0	0	0	0	0	0	0	0	0	0	1	1	0	0	0	0	0	1	0	0	0	0	0	1	0	1
B07-5691312	1	1	0	0	1	49	1	0	0	0	1	1	0	0	1	0	0	0	0	2013	155	LPV	0	0	0	1	0	0	0	0	0	0	0	0	1	0	0	0	0	1	0	0	0	0	0	0	0	1	1
E10-FA401	0	0	1	0	0	40	1	0	0	0	1	1	0	0	0	1	0	0	0	2013	51	ATV	0	0	0	0	1	0	0	0	0	0	0	0	1	0	0	0	0	1	0	0	0	0	0	0	1	0	0
C04-OOVC17VN1	1	1	0	0	0	25	0	0	1	0	1	1	0	0	0	1	0	0	0	2013	343	ATV	0	0	0	0	0	0	1	0	0	0	0	0	0	0	0	1	0	1	0	0	0	0	0	0	0	1	1
A13-MDFB416SP	0	1	0	0	0	58	0	0	1	0	1	1	0	0	0	0	1	0	0	2013	23	DRV	0	0	0	0	0	1	0	0	0	0	0	0	0	0	0	1	0	0	1	0	1	0	0	0	0	1	1
C04-LLTD01EI2	1	1	0	0	1	39	1	0	0	0	1	1	0	0	0	1	0	0	0	2013	124	ATV	0	0	0	1	0	0	0	0	0	0	0	0	0	1	0	0	0	1	0	0	0	0	0	1	0	0	1
B07-5691317	1	1	0	0	0	43	0	0	1	0	1	1	0	0	1	0	0	0	0	2013	46	LPV	0	0	0	1	0	0	0	0	0	0	0	0	0	0	0	0	1	1	0	0	1	0	0	0	0	1	1
B07-5691300	1	1	0	0	1	33	1	0	0	0	1	1	0	0	0	1	0	0	0	2012	274	ATV	0	0	0	1	0	0	0	0	0	0	0	0	1	0	0	0	0	1	0	0	0	0	0	0	0	1	1
C04-CSGO18TR1	0	1	0	0	0	48	1	0	0	0	0	0	0	0	0	0	1	0	0	2013	275	DRV	1	0	0	0	1	0	0	0	0	0	0	0	0	0	0	1	0	0	0	1	0	0	0	0	0	1	1
A01-PG2013	0	1	0	0	0	42	0	0	1	0	1	1	0	0	0	1	0	0	0	2013	59	ATV	0	0	0	0	1	0	0	0	0	0	0	0	1	0	0	0	0	1	0	0	0	0	0	0	0	1	1
A15-B1891	1	1	0	0	1	27	1	0	0	0	1	1	0	0	0	0	1	0	0	2013	183	DRV	0	0	0	0	0	0	0	0	0	0	0	1	1	0	0	0	0	0	1	0	0	0	0	0	0	1	1
B00-FC416N	0	1	0	0	0	35	0	0	1	0	1	1	0	0	0	1	0	0	0	2013	118	ATV	0	0	0	0	1	0	0	0	0	0	0	0	0	0	0	1	0	1	0	0	0	0	0	0	0	1	1
A14-CRMR4608	0	1	0	0	0	46	1	0	0	0	1	1	0	0	0	0	1	0	0	2012	15	DRV	0	0	0	0	1	0	0	0	0	0	0	0	0	0	0	1	0	0	1	0	0	0	0	0	0	1	1
C00-CNEA23BA1	1	1	0	0	1	26	0	1	0	0	1	1	0	0	0	0	1	0	0	2013	78	DRV	0	0	0	1	0	0	0	0	0	0	0	0	0	0	1	0	0	0	1	0	0	0	0	0	0	1	0
C04-DUBN22DM2	1	1	0	0	1	28	1	0	0	0	1	1	0	0	0	1	0	0	0	2013	114	ATV	0	0	0	1	0	0	0	0	0	0	0	0	0	0	1	0	0	1	0	0	0	0	0	0	0	1	1
C04-ECJA11SA1	1	1	0	0	0	27	0	0	1	0	1	1	0	0	0	1	0	0	0	2014	342	ATV	0	0	0	0	0	0	1	0	0	0	0	0	0	0	0	1	0	1	0	0	0	0	0	0	0	1	1
C04-KBVV20CS2	1	1	0	0	1	32	1	0	0	0	1	1	0	0	0	1	0	0	0	2013	323	ATV	0	0	0	1	0	0	0	0	0	0	0	0	0	1	0	0	0	1	0	0	0	0	0	0	0	1	1
D05-LD-200	0	0	1	0	1	31	0	1	0	0	1	1	0	0	0	1	0	0	0	2013	253	ATV	0	0	0	1	0	0	0	0	0	0	0	0	0	0	1	0	0	1	0	0	0	0	0	0	1	0	0
E10-ST404	0	0	1	0	0	45	1	0	0	0	1	1	0	0	0	0	1	0	0	2013	126	DRV	0	0	0	0	0	1	0	0	0	0	0	0	0	0	0	0	1	0	1	0	0	0	0	1	0	0	1
E08-TRESPQ22	1	0	1	0	0	28	0				1	1	0	0	0	0	1	0	0	2013	199	DRV	0	0	0	1	0	0	0	0	0	0	0	0	0	0	0	1	0	0	1	0	0	0	0	0	0	1	1
A00-FOMU0213	0	1	0	0	0	45	0	0	1	0	0	0	0	0	0	1	0	0	0	2013	265	ATV	1	0	0	0	0	0	0	0	0	0	0	1	1	0	0	0	0	1	0	0	0	0	0	0	1	0	0
D04-GASGI	0	0	1	0	0	34	0	0	1	0	1	1	0	0	0	0	1	0	0	2013	228	DRV	0	0	0	0	1	0	0	0	0	0	0	0	0	0	0	0	1	0	1	0	0	0	0	0	0	1	1
C05-220	0	1	0	0	0	45	0	0	1	0	1	1	0	0	1	0	0	0	0	2013	11	LPV	0	0	0	1	0	0	0	0	0	0	0	0	0	0	1	0	0	1	0	0	0	0	0	0	0	1	1
C00-GAFD15BE1	0	1	0	0	0	40	1	0	0	0	1	1	0	0	0	0	1	0	0	2013	109	DRV	0	0	0	0	0	1	0	0	0	0	0	0	0	0	1	0	0	0	0	1	0	1	0	0	0	1	1
E06-E152	1	0	1	0	1	35	1	0	0	0	1	1	0	0	0	0	1	0	0	2013	20	DRV	0	0	0	0	1	0	0	0	0	0	0	0	1	0	0	0	0	0	1	0	1	0	0	0	0	1	1
E10-GP407	0	0	1	0	0	52	0	0	0	1	1	1	0	0	0	1	0	0	0	2013	174	ATV	0	0	0	0	1	0	0	0	0	0	0	0	1	0	0	0	0	1	0	0	0	0	0	0	0	1	0
E06-E160	1	0	1	0	0	34	0	0	0	1	1	1	0	0	0	0	1	0	0	2013	80	DRV	0	0	0	0	0	0	0	0	0	0	0	1	1	0	0	0	0	0	1	0	0	0	0	0	0	1	1
E00-RNYDIN431	0	0	1	0	1	50	0	1	0	0	1	1	0	0	0	0	1	0	0	2013	253	DRV	0	0	0	0	0	0	0	0	0	0	0	1	1	0	0	0	0	0	1	0	0	0	0	0	1	0	0
E00-ENEINO434	1	0	1	0	1	27	1	0	0	0	1	1	0	0	0	0	1	0	0	2013	13	DRV	0	0	0	0	0	0	0	0	0	0	0	1	1	0	0	0	0	0	1	0	0	0	0	0	0	1	1
E06-E154	0	0	1	0	0	49	0	0	0	1	1	1	0	0	0	0	1	0	0	2013	10	DRV	0	0	0	0	0	0	0	0	0	0	0	1	0	1	0	0	0	0	1	0	0	0	0	0	0	1	1
E10-RC409	0	0	1	0	0	54	0	0	0	1	1	1	0	0	0	1	0	0	0	2013	144	ATV	0	0	0	0	1	0	0	0	0	0	0	0	1	0	0	0	0	1	0	0	0	0	0	0	0	1	0
D04-VASYA	1	0	1	0	0	44	0	1	0	0	1	1	0	0	0	0	1	0	0	2013	126	DRV	0	0	0	1	0	0	0	0	0	0	0	0	0	0	0	1	0	0	1	0	0	0	0	0	0	1	0
D05-TM-206	0	0	1	0	0	59	0	0	1	0	1	1	0	0	0	0	1	0	0	2013	60	DRV	0	0	0	0	1	0	0	0	0	0	0	0	0	0	1	0	0	0	1	0	0	0	0	1	0	0	1
D05-ZI-207	1	0	1	0	1	39	1	0	0	0	1	1	0	0	0	0	1	0	0	2013	59	DRV	0	0	0	0	1	0	0	0	0	0	0	0	1	0	0	0	0	0	1	0	1	0	0	0	0	1	1
C07-VR091072	0	1	0	0	1	41	0	0	0	1	1	1	0	0	0	1	0	0	0	2014	221	ATV	0	0	0	0	0	0	0	0	0	0	0	1	1	0	0	0	0	1	0	0	0	0	0	0	0	1	1
E00-EMYLLA440	0	0	1	0	1	28	1	0	0	0	1	1	0	0	0	1	0	0	0	2013	238	ATV	0	0	0	0	0	0	0	0	0	0	0	1	1	0	0	0	0	1	0	0	0	0	0	0	0	1	0
E10-BM410	0	0	1	0	0	31	0	1	0	0	1	1	0	0	0	1	0	0	0	2013	20	ATV	0	0	0	0	1	0	0	0	0	0	0	0	0	0	1	0	0	1	0	0	0	0	0	0	1	0	0
B07-5691319	0	1	0	0	0	54	0	0	1	0	1	1	0	0	0	1	0	0	0	2013	55	ATV	0	0	0	0	1	0	0	0	0	0	0	0	0	1	0	0	0	1	0	0	0	0	0	0	0	1	1
A06-MC2044	0	1	0	0	0	41	0	0	1	0	1	1	0	0	0	1	0	0	0	2013	280	ATV	0	0	0	0	1	0	0	0	0	0	0	0	0	0	0	1	0	1	0	0	0	0	0	0	1	0	0
E06-E149	0	0	1	0	0	56	0	0	1	0	1	1	0	0	0	0	1	0	0	2013	50	DRV	0	0	0	0	0	0	0	0	0	0	0	1	1	0	0	0	0	0	1	0	0	0	0	0	0	1	1
C05-224	0	1	0	0	0	29	0	0	1	0	1	1	0	0	0	0	1	0	0	2013	250	DRV	0	0	0	0	1	0	0	0	0	0	0	0	0	0	0	0	1	0	1	0	0	0	0	0	0	1	1
E00-RCOIFA441	0	0	1	0	0	40	1	0	0	0	1	1	0	0	0	0	1	0	0	2013	22	DRV	0	0	0	0	0	0	0	0	0	0	0	1	1	0	0	0	0	0	1	0	1	0	0	0	0	1	1
E00-TTARCO443	0	0	1	0	1	39	1	0	0	0	1	1	0	0	0	0	1	0	0	2013	177	DRV	0	0	0	0	0	0	0	0	0	0	0	1	1	0	0	0	0	0	1	0	0	0	0	0	1	0	0
E00-HIOIMO444	1	0	1	0	0	46	0	0	1	0	1	1	0	0	0	0	1	0	0	2013	330	DRV	0	0	0	0	0	0	0	0	0	0	0	1	1	0	0	0	0	0	1	0	0	0	0	0	0	1	1
E00-REIRCU445	1	0	1	0	0	21	0	1	0	0	1	1	0	0	0	0	1	0	0	2013	155	DRV	0	0	0	0	0	0	0	0	0	0	0	1	1	0	0	0	0	0	1	0	0	0	0	0	0	1	1
C04-MUGM29BG2	0	1	0	0	1	63	1	0	0	0	1	1	0	0	0	1	0	0	0	2013	48	ATV	0	0	0	0	0	0	0	0	1	0	0	0	0	0	1	0	0	1	0	0	0	0	0	0	0	1	1
A15-B1885	0	1	0	0	0	53	0	0	1	0	1	1	0	0	0	1	0	0	0	2013	302	ATV	0	0	0	1	0	0	0	0	0	0	0	0	0	0	1	0	0	1	0	0	0	0	0	0	0	1	1
A15-B1894	0	1	0	0	1	49	1	0	0	0	1	1	0	0	0	0	1	0	0	2013	221	DRV	0	0	0	0	0	0	0	0	0	0	0	1	1	0	0	0	0	0	1	0	0	0	0	0	0	1	1
A15-B1896	0	1	0	0	0	35	1	0	0	0	1	1	0	0	0	0	1	0	0	2013	240	DRV	0	0	0	0	1	0	0	0	0	0	0	0	0	0	0	1	0	0	1	0	0	0	0	0	0	1	1
B05-162MG	0	1	0	0	0	50	0	0	1	0	1	1	0	0	1	0	0	0	0	2013	85	LPV	0	0	0	0	1	0	0	0	0	0	0	0	0	0	0	1	0	1	0	0	0	0	0	0	0	1	1
A15-B1851	0	1	0	0	1	51	0	1	0	0	1	1	0	0	0	1	0	0	0	2013	124	ATV	0	0	0	0	1	0	0	0	0	0	0	0	0	0	1	0	0	1	0	0	0	0	0	0	0	1	0
A15-B	0	1	0	0	0	60	0	0	1	0	1	1	0	0	0	0	1	0	0	2013	41	DRV	0	0	0	1	0	0	0	0	0	0	0	0	0	0	1	0	0	0	1	0	0	0	0	0	0	1	1
A15-B1913	0	1	0	0	0	61	0	0	1	0	1	1	0	0	0	0	1	0	0	2013	255	DRV	0	0	0	0	0	0	0	0	0	0	0	1	0	0	1	0	0	0	1	0	0	0	0	0	0	1	1
A13-IMMH421SP	1	1	0	0	0	32	1	0	0	0	1	1	0	0	0	0	1	0	0	2013	289	DRV	0	0	0	0	0	1	0	0	0	0	0	0	0	0	1	0	0	0	1	0	0	0	0	0	0	1	1
A13-BRFU422SP	0	1	0	0	0	43	0	0	1	0	1	1	0	0	0	0	1	0	0	2013	324	DRV	0	0	0	0	1	0	0	0	0	0	0	0	0	0	0	1	0	0	1	0	0	0	0	0	0	1	1
A07-NGRS98MI	0	1	0	0	0	51	0	0	1	0	1	1	0	0	0	1	0	0	0	2013	212	ATV	0	0	0	0	1	0	0	0	0	0	0	0	1	0	0	0	0	1	0	0	0	0	0	0	0	1	1
A07-MSLZ02RO	0	1	0	0	0	57	1	0	0	0	1	1	0	0	0	1	0	0	0	2013	156	ATV	0	0	0	0	0	1	0	0	0	0	0	0	1	0	0	0	0	1	0	0	0	0	0	1	0	0	1
B11-AM63	0	1	0	0	0	50	1	0	0	0	1	1	0	0	1	0	0	0	0	2013	345	LPV	0	0	0	0	1	0	0	0	0	0	0	0	1	0	0	0	0	1	0	0	0	0	0	0	0	1	1
A13-FLEI423SP	0	1	0	0	1	32	1	0	0	0	1	1	0	0	0	0	1	0	0	2013	157	DRV	0	0	0	0	1	0	0	0	0	0	0	0	0	0	0	1	0	0	0	1	0	0	0	0	0	1	1
C05-227	0	1	0	0	0	48	0	0	1	0	1	1	0	0	0	1	0	0	0	2013	143	ATV	0	0	0	1	0	0	0	0	0	0	0	0	0	0	1	0	0	1	0	0	0	0	0	0	1	0	1
C05-229	0	1	0	0	0	24	0	0	1	0	1	1	0	0	0	1	0	0	0	2013	325	ATV	0	0	0	0	0	0	0	1	0	0	0	0	0	0	0	1	0	1	0	0	0	0	0	0	0	1	1
C05-232	0	1	0	0	0	47	0	0	1	0	1	1	0	0	0	1	0	0	0	2013	246	ATV	0	0	0	0	0	0	0	0	0	0	0	1	0	0	0	0	1	1	0	0	0	0	0	0	0	1	1
F00-MG100882	0	0	0	1	0	31	1	0	0	0	1	1	0	0	0	1	0	0	0	2013	36	ATV	0	0	0	0	0	1	0	0	0	0	0	0	0	0	1	0	0	1	0	0	0	0	0	0	0	1	1
F00-SG281077	0	0	0	1	0	36	0	0	1	0	1	1	0	0	1	0	0	0	0	2013	16	LPV	0	0	0	0	0	0	0	0	0	0	0	1	0	0	0	1	0	1	0	0	1	0	0	0	1	0	0
B07-5691328	0	1	0	0	0	43	0	0	1	0	1	1	0	0	1	0	0	0	0	2013	22	LPV	0	0	0	0	1	0	0	0	0	0	0	0	0	0	0	1	0	1	0	0	0	0	0	0	0	1	1
F00-MA060653	0	0	0	1	0	60	1	0	0	0	1	1	0	0	0	1	0	0	0	2013	46	ATV	0	0	0	1	0	0	0	0	0	0	0	0	0	0	1	0	0	1	0	0	0	0	0	0	0	1	1
F00-TG261172	0	0	0	1	0	41	1	0	0	0	1	1	0	0	0	0	1	0	0	2013	189	DRV	0	0	0	0	0	0	0	0	0	0	0	1	0	0	0	0	1	0	1	0	0	0	0	0	0	1	1
A07-LGLZ05MI	0	1	0	0	0	70	1	0	0	0	1	1	0	0	0	1	0	0	0	2013	16	ATV	0	0	0	0	1	0	0	0	0	0	0	0	0	0	0	0	1	1	0	0	0	0	0	0	0	1	1
B00-FB430N	0	1	0	0	0	39	0	0	0	1	1	1	0	0	0	0	1	0	0	2013	230	DRV	0	0	0	0	0	1	0	0	0	0	0	0	0	0	0	0	1	0	1	0	0	0	0	0	1	0	1
B07-5691329	0	1	0	0	0	45	1	0	0	0	1	1	0	0	0	0	1	0	0	2013	207	DRV	0	0	0	1	0	0	0	0	0	0	0	0	0	0	0	1	0	0	1	0	0	0	0	0	0	1	1
A00-LOLI0513	0	1	0	0	0	25	0	0	1	0	1	1	0	0	0	0	1	0	0	2013	245	DRV	0	0	0	0	0	0	0	1	0	0	0	0	1	0	0	0	0	0	1	0	0	0	0	0	1	0	1
A01-FA2013	0	1	0	0	0	28	0	0	1	0	1	1	0	0	0	1	0	0	0	2013	240	ATV	0	0	0	0	0	0	0	0	0	0	0	1	0	0	0	0	1	1	0	0	0	0	0	0	0	1	1
E06-E161	0	0	1	0	0	44	0	1	0	0	1	1	0	0	0	0	1	0	0	2013	136	DRV	0	0	0	0	0	0	0	0	0	0	0	1	1	0	0	0	0	0	1	0	0	0	0	0	0	1	0
E06-E162	1	0	1	0	1	49	1	0	0	0	1	1	0	0	0	1	0	0	0	2013	125	ATV	0	0	0	0	0	0	0	0	0	0	0	1	1	0	0	0	0	1	0	0	0	0	0	0	0	1	1
E06-E163	0	0	1	0	0	52	1	0	0	0	1	1	0	0	0	0	1	0	0	2013	8	DRV	0	0	0	0	0	0	0	0	0	0	0	1	1	0	0	0	0	0	0	1	0	0	0	0	0	1	1
E06-E166	0	0	1	0	0	64	0	0	0	1	1	1	0	0	0	0	1	0	0	2013	180	DRV	0	0	0	0	0	0	0	0	0	0	0	1	1	0	0	0	0	0	1	0	0	0	0	0	0	1	1
D12-041	0	0	1	0	0	49	0	0	1	0	1	1	0	0	0	0	1	0	0	2013	240	DRV	0	0	0	0	1	0	0	0	0	0	0	0	0	0	0	0	1	0	1	0	0	0	0	0	1	0	0
D12-042	0	0	1	0	0	44	0	0	1	0	1	1	0	0	0	1	0	0	0	2013	255	ATV	0	0	0	0	1	0	0	0	0	0	0	0	0	0	0	1	0	1	0	0	0	0	0	0	0	1	1
C05-191	0	1	0	0	0	35	0	1	0	0	1	1	0	0	0	1	0	0	0	2012	10	ATV	0	0	0	0	0	0	0	0	0	0	0	1	0	0	0	1	0	1	0	0	0	0	0	0	1	0	1
C05-193	0	1	0	0	0	52	0	1	0	0	1	1	0	0	0	1	0	0	0	2012	171	ATV	0	0	0	1	0	0	0	0	0	0	0	0	0	0	1	0	0	1	0	0	0	0	0	0	0	1	0
D12-047	1	0	1	0	1	35	1	0	0	0	1	1	0	0	1	0	0	0	0	2013	180	LPV	0	0	0	0	1	0	0	0	0	0	0	0	0	0	0	1	0	1	0	0	0	0	0	0	0	1	1
D12-050	1	0	1	0	1	31	1	0	0	0	1	1	0	0	0	1	0	0	0	2013	319	ATV	0	0	0	0	1	0	0	0	0	0	0	0	0	0	0	1	0	1	0	0	0	0	0	1	0	0	1
A06-IA2065	0	1	0	0	0	28	0	0	1	0	1	1	0	0	0	1	0	0	0	2013	271	ATV	0	0	0	0	0	0	0	1	0	0	0	0	1	0	0	0	0	1	0	0	0	0	0	0	1	0	0
E06-E165	1	0	1	0	0	29	1	0	0	0	1	1	0	0	0	0	1	0	0	2013	2	DRV	0	0	0	0	1	0	0	0	0	0	0	0	0	0	1	0	0	0	1	0	0	0	0	0	0	1	1
C05-221	0	1	0	0	1	26	0	0	0	1	1	1	0	0	0	0	1	0	0	2013	298	DRV	0	0	0	1	0	0	0	0	0	0	0	0	0	0	1	0	0	0	1	0	0	0	0	0	0	1	1
C05-240	0	1	0	0	1	47	1	0	0	0	1	1	0	0	0	1	0	0	0	2013	324	ATV	0	0	0	1	0	0	0	0	0	0	0	0	0	1	0	0	0	1	0	0	0	0	0	0	0	1	1
C05-242	0	1	0	0	0	29	0	0	1	0	1	1	0	0	0	1	0	0	0	2013	110	ATV	0	0	0	0	0	0	0	0	0	0	0	1	0	0	0	1	0	1	0	0	0	0	0	0	1	0	1
BO2-3377VO1105	1	1	0	0	0	34	1	0	0	0	1	1	0	0	0	1	0	0	0	2011	31	ATV	0	0	0	0	1	0	0	0	0	0	0	0	1	0	0	0	0	1	0	0	0	0	0	0	0	1	1
A13-BSDN431SP	0	1	0	0	0	43	0	0	1	0	1	1	0	0	0	1	0	0	0	2013	28	ATV	0	0	0	0	1	0	0	0	0	0	0	0	0	0	0	1	0	1	0	0	0	0	0	0	0	1	1
A13-MSAE432SP	0	1	0	0	0	35	0	0	1	0	1	1	0	0	0	0	1	0	0	2013	39	DRV	0	0	0	0	0	0	0	0	0	0	0	1	0	0	0	1	0	0	1	0	1	0	0	0	0	1	1
B00-RV432N	0	1	0	0	1	51	1	0	0	0	1	1	0	0	0	0	1	0	0	2013	72	DRV	0	0	0	0	0	0	0	0	0	0	1	0	0	0	0	1	0	0	1	0	0	0	0	0	1	0	0
F00-MG171184	0	0	0	1	0	29	0	0	1	0	1	1	0	0	0	0	1	0	0	2013	213	DRV	0	0	0	0	1	0	0	0	0	0	0	0	0	0	0	0	1	0	0	1	0	0	0	0	0	1	1
E08-TRESPQ40	0	0	1	0	0	57	0	0	1	0	1	1	0	0	0	1	0	0	0	2013	284	ATV	0	0	0	0	1	0	0	0	0	0	0	0	0	0	0	1	0	1	0	0	0	0	0	0	0	1	1
C05-243	1	1	0	0	1	28	1	0	0	0	1	1	0	0	0	0	1	0	0	2013	11	DRV	0	0	0	0	0	0	0	0	0	0	0	1	0	0	1	0	0	0	1	0	0	0	0	0	0	1	1
C00-CAGG21RM1	1	1	0	0	1	36	1	0	0	0	1	1	0	0	0	1	0	0	0	2013	87	ATV	0	0	0	0	1	0	0	0	0	0	0	0	0	0	0	1	0	1	0	0	0	0	0	0	0	1	1
A13-CRAA435SP	0	1	0	0	0	37	0	0	1	0	1	1	0	0	0	1	0	0	0	2014	349	ATV	0	0	0	0	1	0	0	0	0	0	0	0	0	0	0	1	0	1	0	0	0	0	0	0	0	1	1
A01-DET2013	0	1	0	0	0	32	0	0	1	0	1	1	0	0	0	0	1	0	0	2013	9	DRV	0	0	0	0	0	0	0	0	0	0	0	1	0	0	1	0	0	0	1	0	0	0	0	0	0	1	1
D04-GIAVI	0	0	1	0	0	63	1	0	0	0	1	1	0	0	0	0	1	0	0	2013	12	DRV	0	0	0	0	0	0	0	0	1	0	0	0	0	0	1	0	0	0	1	0	0	0	0	0	0	1	1
C05-246	1	1	0	0	0	35	1	0	0	0	1	1	0	0	0	1	0	0	0	2013	19	ATV	0	0	0	0	0	0	1	0	0	0	0	0	0	0	1	0	0	1	0	0	0	0	0	0	0	1	1
D04-MURO	0	0	1	0	0	55	0	0	1	0	1	1	0	0	0	0	1	0	0	2013	272	DRV	0	0	0	0	0	1	0	0	0	0	0	0	0	0	0	1	0	0	0	1	0	0	0	0	0	1	1
A13-CSDN438SP	1	1	0	0	0	37	0	0	1	0	1	1	0	0	0	1	0	0	0	2014	307	ATV	0	0	0	0	0	1	0	0	0	0	0	0	0	0	0	0	1	1	0	0	0	0	0	0	0	1	0
B02-1379BA1331	1	1	0	0	1	34	1	0	0	0	1	1	0	0	0	1	0	0	0	2013	329	ATV	0	0	0	0	0	0	0	0	0	0	0	1	1	0	0	0	0	1	0	0	0	0	0	0	1	0	0
B02-1958DG1332	0	1	0	0	1	59	1	0	0	0	1	1	0	0	0	0	1	0	0	2013	138	DRV	0	0	0	0	0	0	0	0	1	0	0	0	1	0	0	0	0	0	1	0	0	0	0	0	1	0	0
D04-STOKA	0	0	1	0	0	42	0	0	1	0	1	1	0	0	0	0	1	0	0	2013	331	DRV	0	0	0	0	0	0	0	0	0	0	0	1	0	0	0	1	0	0	1	0	0	0	0	0	0	1	1
A15-B1941	0	1	0	0	0	41	0	0	1	0	1	1	0	0	0	0	1	0	0	2013	115	DRV	0	0	0	0	0	0	0	0	0	0	0	1	0	0	0	0	1	0	1	0	0	0	0	0	0	1	1
E08-TRESPQ49	0	0	1	0	0	64	1	0	0	0	1	1	0	0	0	0	1	0	0	2013		DRV	0	0	0	0	0	0	0	0	0	0	0	1	1	0	0	0	0	0	1	0	1	0	0	0	0	1	1
B07-5691332	0	1	0	0	0	50	0	0	0	1	1	1	0	0	0	0	1	0	0	2013	305	DRV	0	0	0	0	1	0	0	0	0	0	0	0	0	0	0	1	0	0	1	0	0	0	0	0	0	1	1
B07-5691333	0	1	0	0	0	46	0	0	1	0	1	1	0	0	0	0	1	0	0	2013	52	DRV	0	0	0	0	1	0	0	0	0	0	0	0	0	0	0	0	1	0	1	0	0	0	0	0	0	1	1
A00-ZNAE0913	0	1	0	0	0	41	1	0	0	0	1	1	0	0	1	0	0	0	0	2013	27	LPV	0	0	0	0	1	0	0	0	0	0	0	0	1	0	0	0	0	1	0	0	0	0	0	0	0	1	1
F00-BV231160	0	0	0	1	0	53	1	0	0	0	1	1	0	0	0	0	1	0	0	2013	55	DRV	0	0	0	0	1	0	0	0	0	0	0	0	1	0	0	0	0	0	1	0	0	0	0	0	0	1	1
F00-CA201277	0	0	0	1	1	36	1	0	0	0	1	1	0	0	0	1	0	0	0	2013	323	ATV	0	0	0	0	0	0	0	0	0	0	0	1	1	0	0	0	0	1	0	0	0	0	0	0	0	1	1
F00-FD300588	0	0	0	1	0	25	0	0	0	1	1	1	0	0	1	0	0	0	0	2013	106	LPV	0	0	0	0	0	0	0	1	0	0	0	0	0	0	0	0	1	1	0	0	0	0	0	0	0	1	1
F00-IG040880	1	0	0	1	1	33	1	0	0	0	0	0	0	0	0	0	1	0	0	2013	61	DRV	1	0	0	0	0	0	0	0	0	0	0	1	1	0	0	0	0	0	1	0	0	0	0	0	0	1	1
D04-BENK	1	0	1	0	0	32	1	0	0	0	1	1	0	0	0	1	0	0	0	2013	4	ATV	0	0	0	1	0	0	0	0	0	0	0	0	0	0	1	0	0	1	0	0	0	0	0	0	0	1	1
A00-CSRO1013	1	1	0	0	0	28	1	0	0	0	1	1	0	0	0	0	1	0	0	2013	25	DRV	0	0	0	0	1	0	0	0	0	0	0	0	1	0	0	0	0	0	1	0	0	0	0	0	1	0	0
A00-SNBA1013	0	1	0	0	0	60	0	0	0	1	1	1	0	0	0	0	1	0	0	2013	110	DRV	0	0	0	0	1	0	0	0	0	0	0	0	1	0	0	0	0	0	0	1	0	0	0	0	0	1	0
D09-201311	0	0	1	0	0	60	0	0	1	0	1	1	0	0	0	0	1	0	0	2013	248	DRV	0	0	0	0	1	0	0	0	0	0	0	0	0	0	0	1	0	0	1	0	1	0	0	0	0	1	1
B00-GG439N	0	1	0	0	0	50	1	0	0	0	1	1	0	0	0	0	1	0	0	2013	42	DRV	0	0	0	0	1	0	0	0	0	0	0	0	0	0	0	1	0	0	0	1	0	0	0	0	1	0	0
F00-IJ011288	1	0	0	1	0	25	0	0	0	1	1	1	0	0	1	0	0	0	0	2013	145	LPV	0	0	0	0	0	0	1	0	0	0	0	0	0	1	0	0	0	1	0	0	0	0	0	0	1	0	0
F00-LG120450	0	0	0	1	0	63	0	0	0	1	0	0	0	0	0	0	1	0	0	2013	52	DRV	1	0	0	0	0	0	0	0	1	0	0	0	0	1	0	0	0	0	1	0	0	0	0	0	0	1	1
A06-SS2031	0	1	0	0	0	36	1	0	0	0	0	0	0	0	0	0	1	0	0	2013	554	DRV	1	0	0	0	1	0	0	0	0	0	0	0	1	0	0	0	0	1	0	0	1	0	0	0	1	0	0
A06-RM2037	0	1	0	0	0	62	1	0	0	0	1	1	0	0	0	0	1	0	0	2013	133	DRV	0	0	0	0	0	0	0	0	1	0	0	0	0	0	0	1	0	0	1	0	0	0	0	0	1	0	0
E06-E169	0	0	1	0	0	45	0	0	1	0	1	1	0	0	0	0	1	0	0	2013	96	DRV	0	0	0	0	0	0	0	0	0	0	0	1	1	0	0	0	0	0	1	0	0	0	0	0	0	1	1
D05-LR-209	0	0	1	0	0	56	1	0	0	0	1	1	0	0	0	1	0	0	0	2013	43	ATV	0	0	0	0	0	1	0	0	0	0	0	0	0	1	0	0	0	1	0	0	0	0	0	0	0	1	1
D05-CI-210	1	0	1	0	0	29	1	0	0	0	1	1	0	0	1	0	0	0	0	2013	198	LPV	0	0	0	0	0	0	1	0	0	0	0	0	0	1	0	0	0	1	0	0	0	0	0	0	0	1	1
D04-BRADA	0	0	1	0	0	41	0	0	1	0	0	0	0	0	0	1	0	0	0	2013	326	ATV	1	0	0	0	1	0	0	0	0	0	0	0	0	0	1	0	0	1	0	0	0	0	0	0	0	1	1
E10-VA417	0	0	1	0	0	30	0	0	1	0	1	1	0	0	0	0	1	0	0	2013	37	DRV	0	0	0	0	1	0	0	0	0	0	0	0	0	0	0	1	0	0	1	0	0	0	0	0	0	1	1
E10-CBS414	0	0	1	0	1	38	1	0	0	0	1	1	0	0	1	0	0	0	0	2013	2	LPV	0	0	0	0	0	0	0	0	0	0	0	1	1	0	0	0	0	1	0	0	0	0	0	0	0	1	1
B05-166RF	0	1	0	0	0	36	0	0	1	0	1	1	0	0	0	0	1	0	0	2013	170	DRV	0	0	0	0	0	1	0	0	0	0	0	0	0	0	0	1	0	0	0	1	0	0	0	0	0	1	1
A06-CJ2066	0	1	0	0	0	36	0	0	1	0	1	1	0	0	0	0	1	0	0	2013	58	DRV	0	0	0	0	1	0	0	0	0	0	0	0	0	0	0	1	0	0	1	0	0	0	0	0	0	1	1
A06-MG2077	0	1	0	0	0	43	1	0	0	0	1	1	0	0	0	1	0	0	0	2013	231	ATV	0	0	0	0	1	0	0	0	0	0	0	0	0	0	0	1	0	1	0	0	0	0	0	0	0	1	1
E11-118MICI	0	0	1	0	0	39	1	0	0	0	1	1	0	0	0	0	1	0	0	2012	86	DRV	0	0	0	0	0	0	0	0	0	0	0	1	1	0	0	0	0	0	1	0	0	0	0	0	1	0	0
E11-115SAEL	0	0	1	0	1	32	1	0	0	0	1	1	0	0	0	0	1	0	0	2012	49	DRV	0	0	0	1	0	0	0	0	0	0	0	0	1	0	0	0	0	0	1	0	0	0	0	0	1	0	0
C07-BL010168	1	1	0	0	0	45	1	0	0	0	1	1	0	0	0	1	0	0	0	2013	294	ATV	0	0	0	0	0	0	0	0	0	0	0	1	1	0	0	0	0	1	0	0	0	0	0	0	0	1	1
F09-ISF180969	1	0	0	1	1	44	1	0	0	0	1	1	0	0	0	0	1	0	0	2013	32	DRV	0	0	0	1	0	0	0	0	0	0	0	0	1	0	0	0	0	0	1	0	0	0	0	0	0	1	1
F09-PMF060749	0	0	0	1	1	64	1	0	0	0	0	0	0	0	0	0	1	0	0	2013	239	DRV	1	0	0	0	0	0	0	0	1	0	0	0	0	1	0	0	0	0	1	0	0	0	0	0	0	1	1
B05-167TL	1	1	0	0	1	36	1	0	0	0	1	1	0	0	0	1	0	0	0	2013	6	ATV	0	0	0	0	0	0	1	0	0	0	0	0	0	0	1	0	0	1	0	0	0	0	0	0	0	1	1
E10-GPR411	1	0	1	0	0	29	0	0	1	0	1	1	0	0	0	0	1	0	0	2013	9	DRV	0	0	0	0	0	1	0	0	0	0	0	0	0	0	0	0	1	0	1	0	0	0	0	0	0	1	1
F09-DAM250679	0	0	0	1	0	34	0	0	1	0	1	1	0	0	0	0	1	0	0	2013	151	DRV	0	0	0	0	1	0	0	0	0	0	0	0	0	0	0	1	0	0	1	0	0	0	0	0	0	1	1
F09-MIF180459	0	0	0	1	1	54	1	0	0	0	1	1	0	0	0	0	1	0	0	2013	9	DRV	0	0	0	0	1	0	0	0	0	0	0	0	0	0	0	0	1	0	1	0	0	0	0	0	0	1	1
F09-MCM160466	0	0	0	1	0	47	0	1	0	0	0	0	0	0	0	1	0	0	0	2013	306	ATV	1	0	0	1	0	0	0	0	0	0	0	0	0	1	0	0	0	1	0	0	0	1	0	0	0	1	0
F09-PMJF030163	1	0	0	1	1	50	0	0	0	1	1	1	0	0	0	1	0	0	0	2013	133	ATV	0	0	0	0	0	0	1	0	0	0	0	0	1	0	0	0	0	1	0	0	0	0	0	0	0	1	1
F09-IAM260775	0	0	0	1	0	38	0				1	1	0	0	0	0	1	0	0	2013	8	DRV	0	0	0	0	0	0	0	0	0	0	0	1	0	0	1	0	0	0	1	0	1	0	0	0	0	1	1
F09-OLF170469	1	0	0	1	1	44	1	0	0	0	1	1	0	0	0	1	0	0	0	2013	104	ATV	0	0	0	0	0	0	1	0	0	0	0	0	0	0	0	1	0	1	0	0	0	0	0	0	0	1	1
E10-TG416	0	0	1	0	0	54	0	1	0	0	1	1	0	0	0	1	0	0	0	2013	67	ATV	0	0	0	1	0	0	0	0	0	0	0	0	1	0	0	0	0	1	0	0	0	0	0	0	0	1	1
A14-ONLU5447	0	1	0	0	1	50	1	0	0	0	1	1	0	0	0	1	0	0	0	2013	14	ATV	0	0	0	0	0	0	0	0	0	0	0	1	1	0	0	0	0	1	0	0	0	0	0	0	1	0	0
A13-DNMT445SP	0	1	0	0	0	30	0	0	1	0	1	1	0	0	0	0	1	0	0	2013	152	DRV	0	0	0	0	0	0	0	0	0	0	0	1	0	0	0	1	0	0	1	0	0	0	0	0	0	1	1
D04-CORO	0	0	1	0	0	52	1	0	0	0	1	1	0	0	1	0	0	0	0	2013	200	LPV	0	0	0	0	0	1	0	0	0	0	0	0	0	0	0	1	0	1	0	0	0	0	0	0	0	1	1
C05-253	0	1	0	0	0	33	0	0	1	0	1	1	0	0	0	1	0	0	0	2013	43	ATV	0	0	0	0	1	0	0	0	0	0	0	0	0	0	0	1	0	1	0	0	0	0	0	0	0	1	1
B05-172FW	1	1	0	0	0	48	0	0	1	0	1	1	0	0	0	0	1	0	0	2013	198	DRV	0	0	0	0	1	0	0	0	0	0	0	0	0	0	1	0	0	0	1	0	0	0	0	0	0	1	1
C04-LCCM28CT1	0	1	0	0	0	40	1	0	0	0	1	1	0	0	0	1	0	0	0	2013	221	ATV	0	0	0	0	1	0	0	0	0	0	0	0	0	0	0	1	0	1	0	0	0	0	0	0	0	1	1
C04-BLGO04AE1	0	1	0	0	0	44	0	0	0	1	1	1	0	0	1	0	0	0	0	2014	139	LPV	0	0	0	0	1	0	0	0	0	0	0	0	0	0	1	0	0	1	0	0	0	0	0	0	0	1	1
C04-UMPU02NG1	1	1	0	0	0	38	1	0	0	0	1	1	0	0	0	0	1	0	0	2013	108	DRV	0	0	0	0	0	0	1	0	0	0	0	0	0	1	0	0	0	0	1	0	0	0	0	0	0	1	1
C04-AIMR22GA1	1	1	0	0	1	22	1	0	0	0	1	1	0	0	1	0	0	0	0	2013	268	LPV	0	0	0	1	0	0	0	0	0	0	0	0	0	1	0	0	0	1	0	0	0	0	0	0	0	1	1
F09-BMNF280168	0	0	0	1	1	45	1	0	0	0	1	1	0	0	0	1	0	0	0	2013	103	ATV	0	0	0	0	0	0	1	0	0	0	0	0	1	0	0	0	0	1	0	0	0	0	0	0	0	1	0
C04-CMMR29TR1	0	1	0	0	0	31	1	0	0	0	1	1	0	0	0	1	0	0	0	2013	228	ATV	0	0	0	0	1	0	0	0	0	0	0	0	0	0	0	1	0	1	0	0	0	0	0	0	0	1	1
E08-TRESPQ56	1	0	1	0	0	41	0				1	1	0	0	0	0	1	0	0	2013	294	DRV	0	0	0	1	0	0	0	0	0	0	0	0	0	0	1	0	0	0	1	0	0	0	0	0	1	0	0
E10-MMR418	1	0	1	0	1	30	1	0	0	0	1	1	0	0	0	1	0	0	0	2013	89	ATV	0	0	0	0	1	0	0	0	0	0	0	0	1	0	0	0	0	1	0	0	0	0	0	0	1	0	0
E00-ETOADE449	1	0	1	0	0	29	0	0	1	0	1	1	0	0	0	0	1	0	0	2013	19	DRV	0	0	0	0	0	1	0	0	0	0	0	0	1	0	0	0	0	0	1	0	0	0	0	0	0	1	1
E00-RLONCO450	0	0	1	0	0	48	0	0	1	0	1	1	0	0	0	0	1	0	0	2013	68	DRV	0	0	0	0	1	0	0	0	0	0	0	0	0	0	0	0	1	0	0	1	0	0	0	0	0	1	1
D00-VD443VD	0	0	1	0	0	25	0	0	0	1	1	1	0	0	0	0	1	0	0	2013	25	DRV	0	0	0	0	0	0	0	0	0	0	0	1	1	0	0	0	0	1	0	0	0	0	0	0	1	0	1
E06-E185	1	0	1	0	1	38	1	0	0	0	1	1	0	0	1	0	0	0	0	2013	320	LPV	0	0	0	0	0	0	0	0	0	0	1	0	0	0	0	1	0	1	0	0	0	0	0	0	0	1	1
E00-RCOSSI458	0	0	1	0	0	53	0	1	0	0	1	1	0	0	0	0	1	0	0	2013	88	DRV	0	0	0	1	0	0	0	0	0	0	0	0	1	0	0	0	0	0	1	0	1	0	0	0	0	1	1
A00-SBVN1113	0	1	0	0	0	62	1	0	0	0	1	1	0	0	1	0	0	0	0	2013	11	LPV	0	0	0	0	0	0	0	0	0	0	0	1	0	0	0	0	1	1	0	0	0	0	0	0	0	1	1
E00-INOPIO461	0	0	1	0	0	51	1	0	0	0	1	1	0	0	0	0	1	0	0	2013	4	DRV	0	0	0	0	1	0	0	0	0	0	0	0	0	0	0	1	0	0	1	0	1	0	0	0	0	1	1
E10-UR422	1	0	1	0	1	34	1	0	0	0	1	1	0	0	0	0	1	0	0	2013	296	DRV	0	0	0	1	0	0	0	0	0	0	0	0	1	0	0	0	0	0	1	0	0	0	0	0	0	1	1
E00-IDELLA467	0	0	1	0	0	40	0	0	1	0	1	1	0	0	0	1	0	0	0	2013	323	ATV	0	0	0	0	1	0	0	0	0	0	0	0	0	0	0	0	1	1	0	0	0	0	0	0	1	0	0
A07-LSDG08MI	0	1	0	0	0	47	0	0	1	0	1	1	0	0	0	1	0	0	0	2013	115	ATV	0	0	0	0	1	0	0	0	0	0	0	0	0	0	0	1	0	1	0	0	0	0	0	0	0	1	0
A07-WSPR10MI	1	1	0	0	0	25	0	0	1	0	0	0	0	0	0	1	0	0	0	2013	349	ATV	1	0	0	0	0	0	0	0	0	0	0	1	0	0	0	1	0	1	0	0	0	0	0	0	0	1	1
A07-GRRV05MI	0	1	0	0	0	49	0	0	1	0	1	1	0	0	0	0	1	0	0	2013	161	DRV	0	0	0	0	1	0	0	0	0	0	0	0	0	0	0	0	1	0	1	0	0	0	0	0	1	0	0
D04-VENOT	0	0	1	0	0	35	1	0	0	0	1	1	0	0	0	1	0	0	0	2013	284	ATV	0	0	0	0	0	1	0	0	0	0	0	0	0	0	1	0	0	1	0	0	0	0	0	0	1	0	0
F00-PN120372	0	0	0	1	0	41	1	0	0	0	0	0	0	0	0	0	1	0	0	2014	276	DRV	1	0	0	0	0	0	0	0	0	0	0	1	0	0	1	0	0	0	0	1	0	0	0	0	0	1	1
F00-SC070886	0	0	0	1	1	27	1	0	0	0	1	1	0	0	0	0	1	0	0	2014	312	DRV	0	0	0	0	0	0	0	1	0	0	0	0	0	0	0	0	1	0	0	1	0	0	0	0	0	1	1
C05-245	0	1	0	0	0	46	0	1	0	0	0	0	0	0	0	1	0	0	0	2013	217	ATV	1	0	0	0	1	0	0	0	0	0	0	0	0	0	1	0	0	1	0	0	0	0	0	0	0	1	0
E08-TRESPQ64	0	0	1	0	0	34	0	0	1	0	1	1	0	0	0	1	0	0	0	2014	334	ATV	0	0	0	0	1	0	0	0	0	0	0	0	0	0	0	1	0	1	0	0	0	0	0	0	0	1	1
F00-RMC160754	0	0	0	1	1	59	1	0	0	0	0	0	0	0	0	0	1	0	0	2014	301	DRV	1	0	0	0	0	0	0	0	0	0	1	0	0	0	1	0	0	0	1	0	0	0	0	0	0	1	1
B07-5691356	0	1	0	0	0	65	1	0	0	0	1	1	0	0	0	0	1	0	0	2014	18	DRV	0	0	0	0	0	0	0	0	1	0	0	0	0	0	0	0	1	1	0	0	0	0	0	0	0	1	1
C05-257	0	1	0	0	1	54	1	0	0	0	1	1	0	0	0	1	0	0	0	2014	236	ATV	0	0	0	0	1	0	0	0	0	0	0	0	0	0	0	1	0	1	0	0	0	0	0	0	1	0	1
C05-261	0	1	0	0	0	29	0	0	1	0	1	1	0	0	0	1	0	0	0	2014	313	ATV	0	0	0	0	1	0	0	0	0	0	0	0	0	0	0	1	0	1	0	0	0	0	0	0	1	0	1
E11-133POEL	1	0	1	0	1	34	1	0	0	0	1	1	0	0	0	0	1	0	0	2014	122	DRV	0	0	0	0	1	0	0	0	0	0	0	0	0	0	1	0	0	0	0	1	0	0	0	0	0	1	0
B00-IB448N	0	1	0	0	1	31	1	0	0	0	1	1	0	0	0	0	1	0	0	2013	37	DRV	0	0	0	0	0	0	0	0	0	0	0	1	1	0	0	0	0	0	1	0	1	0	0	0	0	1	1
E08-TRESPQ65	0	0	1	0	1	53	0	0	0	1	1	1	0	0	0	0	1	0	0	2013	10	DRV	0	0	0	0	0	1	0	0	0	0	0	0	0	0	0	1	0	0	1	0	0	0	0	0	0	1	1
D11-094	1	0	1	0	1	69	0	0	0	1	0	0	0	0	0	0	1	0	0	2014	175	DRV	1	0	0	0	0	0	0	0	1	0	0	0	0	0	1	0	0	0	1	0	0	0	0	0	0	1	1
C00-BNGR30DR1	0	1	0	0	0	51	1	0	0	0	1	1	0	0	0	0	1	0	0	2014	192	DRV	0	0	0	0	1	0	0	0	0	0	0	0	0	0	0	1	0	0	1	0	1	0	0	0	0	1	1
C00-LZLR29TR1	0	1	0	0	0	33	0	0	1	0	1	1	0	0	0	0	1	0	0	2014	18	DRV	0	0	0	1	0	0	0	0	0	0	0	0	0	0	0	1	0	0	1	0	0	0	0	0	0	1	1
A13-GMLI452SP	1	1	0	0	1	51	1	0	0	0	1	1	0	0	0	0	1	0	0	2014	109	DRV	0	0	0	1	0	0	0	0	0	0	0	0	0	1	0	0	0	0	1	0	0	0	0	0	0	1	1
D11-095	0	0	1	0	0	42	0	0	1	0	1	1	0	0	0	1	0	0	0	2014	150	ATV	0	0	0	0	1	0	0	0	0	0	0	0	0	0	1	0	0	1	0	0	0	0	0	0	0	1	1
A15-B1937	0	1	0	0	0	54	0	1	0	0	1	1	0	0	0	0	1	0	0	2014	334	DRV	0	0	0	0	0	0	0	0	0	0	0	1	1	0	0	0	0	0	1	0	0	0	1	0	0	1	0
C05-258	0	1	0	0	0	81	0	0	1	0	0	0	0	0	0	1	0	0	0	2014	275	ATV	1	0	0	0	0	0	0	0	1	0	0	0	0	0	1	0	0	1	0	0	0	0	0	0	0	1	0
C05-266	1	1	0	0	0	27	0	0	1	0	1	1	0	0	0	1	0	0	0	2014	263	ATV	0	0	0	0	0	0	0	0	0	0	0	1	0	0	0	1	0	1	0	0	0	0	0	0	0	1	1
C05-263	0	1	0	0	0	50	0	0	1	0	1	1	0	0	0	1	0	0	0	2014	198	ATV	0	0	0	1	0	0	0	0	0	0	0	0	0	0	1	0	0	1	0	0	0	0	0	0	0	1	1
B05-179BA	0	1	0	0	0	34	0	1	0	0	1	1	0	0	0	1	0	0	0	2014	171	ATV	0	0	0	1	0	0	0	0	0	0	0	0	0	0	1	0	0	1	0	0	0	0	0	0	0	1	0
B05-182CS	1	1	0	0	0	43	1	0	0	0	1	1	0	0	0	0	1	0	0	2014	204	DRV	0	0	0	0	1	0	0	0	0	0	0	0	0	0	0	1	0	0	1	0	0	0	0	0	1	0	0
B00-GB460N	0	1	0	0	0	42	0	0	1	0	1	1	0	0	0	0	1	0	0	2014	340	DRV	0	0	0	0	0	1	0	0	0	0	0	0	0	0	0	0	1	0	1	0	0	0	0	0	1	0	1
A14-GRLC5602	0	1	0	0	0	23	0	0	1	0	1	1	0	0	0	0	1	0	0	2014	34	DRV	0	0	0	0	0	0	0	0	0	0	0	1	1	0	0	0	0	0	1	0	0	0	0	0	0	1	1
D11-096	0	0	1	0	0	65	0	0	0	1	1	1	0	0	0	1	0	0	0	2014	129	ATV	0	0	0	0	0	0	0	0	1	0	0	0	0	0	0	1	0	1	0	0	0	1	0	0	0	1	1
A00-NKFF0214	0	1	0	0	1	35	1	0	0	0	1	1	0	0	0	0	1	0	0	2014	39	DRV	0	0	0	0	0	0	0	0	0	0	0	1	0	0	0	1	0	0	0	1	0	0	0	0	0	1	1
A00-SCCJ0314	1	1	0	0	0	32	1	0	0	0	1	1	0	0	0	0	1	0	0	2014	25	DRV	0	0	0	0	0	0	0	0	0	0	0	1	1	0	0	0	0	0	1	0	1	0	0	0	0	1	1
F00-CM291069	0	0	0	1	0	45	1	0	0	0	0	0	0	0	0	0	1	0	0	2014	151	DRV	1	0	0	0	0	0	0	0	0	0	0	1	1	0	0	0	0	0	0	1	0	0	0	0	0	1	1
F00-CM291067	0	0	0	1	0	47	0	0	1	0	1	1	0	0	0	0	1	0	0	2014	7	DRV	0	0	0	0	0	1	0	0	0	0	0	0	1	0	0	0	0	0	0	1	0	0	0	0	1	0	0
F00-GN280579	1	0	0	1	1	35	1	0	0	0	1	1	0	0	1	0	0	0	0	2014	120	LPV	0	0	0	0	0	0	1	0	0	0	0	0	0	0	1	0	0	1	0	0	0	0	0	0	0	1	1
E06-E191	1	0	1	0	0	31	0	0	1	0	1	1	0	0	0	0	1	0	0	2014	118	DRV	0	0	0	0	0	0	0	0	0	0	0	1	1	0	0	0	0	0	1	0	0	0	0	0	0	1	0
D04-UGBLE	1	0	1	0	1	39	1	0	0	0	0	0	0	0	0	0	1	0	0	2014	72	DRV	1	0	0	1	0	0	0	0	0	0	0	0	1	0	0	0	0	0	1	0	0	0	0	0	0	1	1
D09-201406	0	0	1	0	0	53	0	0	1	0	1	1	0	0	0	0	1	0	0	2014	315	DRV	0	0	0	0	1	0	0	0	0	0	0	0	0	0	0	1	0	0	1	0	0	0	0	0	0	1	1
D08-MAM02M07D	1	0	1	0	0	45	1	0	0	0	1	1	0	0	0	1	0	0	0	2014	113	ATV	0	0	0	0	1	0	0	0	0	0	0	0	1	0	0	0	0	1	0	0	0	0	0	0	0	1	1
C05-262	0	1	0	0	0	53	0	0	1	0	1	1	0	0	0	1	0	0	0	2014	39	ATV	0	0	0	0	1	0	0	0	0	0	0	0	0	0	0	1	0	1	0	0	0	0	0	0	0	1	1
D08-BI03M05D	0	0	1	0	0	37	1	0	0	0	1	1	0	0	0	1	0	0	0	2014	106	ATV	0	0	0	0	1	0	0	0	0	0	0	0	0	0	0	1	0	1	0	0	0	0	0	0	0	1	1
F00-MM300563	0	0	0	1	0	51	1	0	0	0	1	1	0	0	1	0	0	0	0	2014	1	LPV	0	0	0	0	0	1	0	0	0	0	0	0	0	0	1	0	0	1	0	0	0	0	0	0	0	1	0
F00-NJD080176	1	0	0	1	0	38	0	0	1	0	0	0	0	0	0	1	0	0	0	2014	129	ATV	1	0	0	0	1	0	0	0	0	0	0	0	0	0	0	1	0	1	0	0	0	0	0	0	0	1	1
F00-PD271077	0	0	0	1	0	37	1	0	0	0	0	0	0	0	0	0	1	0	0	2014	64	DRV	1	0	0	0	0	0	0	0	0	0	0	1	0	0	1	0	0	0	0	1	0	0	0	0	0	1	1
A00-DFMR0414	0	1	0	0	0	26	0	0	1	0	1	1	0	0	0	1	0	0	0	2014	312	ATV	0	0	0	0	0	0	0	0	0	0	0	1	1	0	0	0	0	1	0	0	0	0	0	0	1	0	1
C07-CM011175	0	1	0	0	0	39	0	0	1	0	1	1	0	0	0	0	1	0	0	2014		DRV	0	0	0	0	0	0	0	0	0	0	0	1	1	0	0	0	0	0	1	0	1	1	0	0	0	1	1
E08-TRESPR29	1	0	1	0	0	39	1	0	0	0	1	1	0	0	0	0	1	0	0	2014	96	DRV	0	0	0	0	0	0	1	0	0	0	0	0	0	0	1	0	0	0	1	0	0	0	0	0	0	1	1
E08-TRESPR32	0	0	1	0	0	59	1	0	0	0	1	1	0	0	0	0	1	0	0	2014	7	DRV	0	0	0	0	0	1	0	0	0	0	0	0	0	0	1	0	0	0	1	0	0	1	1	0	0	1	1
B05-185AS	0	1	0	0	0	43	0	1	0	0	0	0	0	0	0	1	0	0	0	2014	45	ATV	1	0	0	0	0	1	0	0	0	0	0	0	0	0	0	1	0	1	0	0	0	0	0	0	0	1	1
C00-BREI05SL1	0	1	0	0	0	54	0	0	0	1	0	0	0	0	0	0	1	0	0	2014	75	DRV	1	0	0	0	1	0	0	0	0	0	0	0	0	0	1	0	0	0	1	0	0	0	0	0	0	1	1
F09-EMF160588	1	0	0	1	1	26	1	0	0	0	1	1	0	0	1	0	0	0	0	2014	343	LPV	0	0	0	0	0	0	1	0	0	0	0	0	1	0	0	0	0	1	0	0	0	0	0	0	0	1	1
F09-ZYF100282	1	0	0	1	1	32	1	0	0	0	0	0	0	0	0	0	1	0	0	2014	8	DRV	1	0	0	0	0	0	1	0	0	0	0	0	1	0	0	0	0	0	1	0	0	0	0	0	0	1	1
F09-BVF211287	1	0	0	1	1	27	1	0	0	0	1	1	0	0	0	0	1	0	0	2014	23	DRV	0	0	0	1	0	0	0	0	0	0	0	0	1	0	0	0	0	0	1	0	0	0	0	0	0	1	1
F09-JJF251278	1	0	0	1	1	36	1	0	0	0	1	1	0	0	0	0	1	0	0	2014	48	DRV	0	0	0	0	0	0	1	0	0	0	0	0	1	0	0	0	0	0	1	0	0	0	0	0	0	1	1
F09-OLF090766	1	0	0	1	1	48	1	0	0	0	1	1	0	0	0	0	1	0	0	2014	99	DRV	0	0	0	0	1	0	0	0	0	0	0	0	0	0	0	0	1	0	1	0	0	0	0	0	0	1	1
F09-AJF110183	1	0	0	1	1	31	1	0	0	0	1	1	0	0	0	0	1	0	0	2014	48	DRV	0	0	0	0	0	0	1	0	0	0	0	0	1	0	0	0	0	0	1	0	1	0	0	0	0	1	1
F09-VFF160678	0	0	0	1	1	36	1	0	0	0	1	1	0	0	0	0	1	0	0	2014	70	DRV	0	0	0	0	0	0	0	0	0	0	1	0	0	0	1	0	0	0	1	0	0	0	0	0	0	1	1
F09-CAM031165	0	0	0	1	0	49	0	0	1	0	1	1	0	0	0	1	0	0	0	2014	293	ATV	0	0	0	0	1	0	0	0	0	0	0	0	0	0	0	1	0	1	0	0	0	0	0	0	0	1	1
C00-GBMS13GM1	0	1	0	0	0	55	0	0	1	0	0	0	0	0	0	0	1	0	0	2014	346	DRV	1	0	0	0	1	0	0	0	0	0	0	0	1	0	0	0	0	0	0	1	0	0	0	0	0	1	1
E11-146NOLU	0	0	1	0	1	37	1	0	0	0	1	1	0	0	0	0	1	0	0	2014	68	DRV	0	0	0	1	0	0	0	0	0	0	0	0	0	0	1	0	0	1	0	0	0	0	0	0	0	1	1
E06-E192	0	0	1	0	0	58	1	0	0	0	1	1	0	0	0	0	1	0	0	2014	36	DRV	0	0	0	0	1	0	0	0	0	0	0	0	0	0	0	1	0	0	1	0	0	0	0	0	0	1	1
F00-PV250193	0	0	0	1	0	20	0	0	1	0	1	1	0	0	0	0	1	0	0	2014	210	DRV	0	0	0	0	0	0	0	1	0	0	0	0	0	0	0	1	0	0	1	0	0	0	0	0	0	1	1
A15-B1975	1	1	0	0	0	41	1	0	0	0	1	1	0	0	0	0	1	0	0	2014	217	DRV	0	0	0	0	1	0	0	0	0	0	0	0	0	0	0	0	1	0	1	0	0	0	0	0	0	1	1
C05-272	0	1	0	0	0	50	0	0	1	0	1	1	0	0	0	1	0	0	0	2014	153	ATV	0	0	0	1	0	0	0	0	0	0	0	0	0	0	1	0	0	1	0	0	0	0	0	1	0	0	1
C05-273	0	1	0	0	0	51	0	0	1	0	1	1	0	0	0	1	0	0	0	2014	271	ATV	0	0	0	1	0	0	0	0	0	0	0	0	0	0	0	1	0	1	0	0	0	0	0	0	0	1	1
A06-SM2093	0	1	0	0	1	54	1	0	0	0	1	1	0	0	0	0	1	0	0	2014	83	DRV	0	0	0	0	1	0	0	0	0	0	0	0	0	0	0	1	0	1	0	0	0	0	0	0	1	0	0
A06-OM2096	1	1	0	0	1	28	1	0	0	0	1	1	0	0	1	0	0	0	0	2014	305	LPV	0	0	0	0	1	0	0	0	0	0	0	0	0	0	0	1	0	1	0	0	0	0	0	0	0	1	0
B11-GR76	0	1	0	0	0	38	0	0	1	0	1	1	0	0	1	0	0	0	0	2014	72	LPV	0	0	0	0	1	0	0	0	0	0	0	0	0	0	0	1	0	1	0	0	0	0	0	1	0	0	1
B02-1890ORJ1411	1	1	0	0	0	24	1	0	0	0	0	0	0	0	0	1	0	0	0	2014	342	ATV	1	0	0	0	0	0	0	0	0	0	0	1	1	0	0	0	0	1	0	0	0	0	0	0	0	1	1
F00-CJ041170	1	0	0	1	0	44	0	0	1	0	1	1	0	0	0	0	1	0	0	2014	70	DRV	0	0	0	0	0	0	0	0	0	0	0	1	1	0	0	0	0	0	0	1	0	0	0	0	0	1	1
F00-GF081281	0	0	0	1	1	33	0	0	0	1	1	1	0	0	0	1	0	0	0	2014	286	ATV	0	0	0	0	0	0	0	0	0	0	0	1	1	0	0	0	0	1	0	0	0	0	0	0	0	1	1
A00-BCFB0414	0	1	0	0	0	43	0	0	0	1	1	1	0	0	0	0	1	0	0	2014	263	DRV	0	0	0	0	0	0	0	0	0	0	0	1	1	0	0	0	0	0	0	1	0	0	0	0	1	0	1
A00-MNSA0414	0	1	0	0	1	40	1	0	0	0	0	0	0	0	0	0	1	0	0	2014	270	DRV	1	0	0	0	0	0	0	0	0	0	0	1	1	0	0	0	0	0	1	0	0	0	0	0	0	1	1
A00-BCJD0514	1	1	0	0	0	74	0	0	0	1	1	1	0	0	0	0	1	0	0	2014	14	DRV	0	0	0	0	0	0	0	0	0	0	0	1	1	0	0	0	0	0	0	1	0	0	0	0	0	1	1
A00-RSEA0514	0	1	0	0	0	39	0	0	0	1	1	1	0	0	0	0	1	0	0	2014	26	DRV	0	0	0	0	0	0	0	0	0	0	0	1	1	0	0	0	0	0	0	1	0	0	0	0	0	1	1
B02-0161BA1351	0	1	0	0	0	52	1	0	0	0	1	1	0	0	0	1	0	0	0	2013	75	ATV	0	0	0	0	0	1	0	0	0	0	0	0	1	0	0	0	0	1	0	0	0	0	0	0	1	0	0
A06-MM2108	1	1	0	0	1	34	1	0	0	0	1	1	0	0	1	0	0	0	0	2014	33	LPV	0	0	0	0	1	0	0	0	0	0	0	0	1	0	0	0	0	1	0	0	0	0	0	0	1	0	1
B07-5691373	0	1	0	0	0	28	0	0	0	1	1	1	0	0	0	1	0	0	0	2014	91	ATV	0	0	0	1	0	0	0	0	0	0	0	0	0	0	0	1	0	1	0	0	0	0	0	0	0	1	1
B02-1077AB1403	1	1	0	0	1	37	1	0	0	0	1	1	0	0	0	1	0	0	0	2014	146	ATV	0	0	0	0	1	0	0	0	0	0	0	0	1	0	0	0	0	1	0	0	0	0	0	0	1	0	0
A06-MM2115	0	1	0	0	0	31	1	0	0	0	1	1	0	0	0	0	1	0	0	2014	63	DRV	0	0	0	0	1	0	0	0	0	0	0	0	0	0	0	1	0	0	1	0	0	0	0	0	0	1	1
A15-B1962	0	1	0	0	1	58	1	0	0	0	1	1	0	0	0	0	1	0	0	2014		DRV	0	0	0	0	0	1	0	0	0	0	0	0	0	0	0	1	0	1	0	0	1	0	0	0	0	1	1
A15-B1966	1	1	0	0	0	42	1	0	0	0	1	1	0	0	0	0	1	0	0	2014	185	DRV	0	0	0	0	1	0	0	0	0	0	0	0	1	0	0	0	0	0	1	0	0	0	0	0	0	1	1
D09-201409	1	0	1	0	1	40	1	0	0	0	1	1	0	0	0	0	1	0	0	2014	67	DRV	0	0	0	0	1	0	0	0	0	0	0	0	1	0	0	0	0	0	1	0	0	0	0	0	0	1	1
A01-BG2014	0	1	0	0	0	36	0	0	1	0	1	1	0	0	0	0	1	0	0	2014	37	DRV	0	0	0	0	0	0	0	0	0	0	0	1	1	0	0	0	0	0	1	0	0	0	0	0	0	1	1
B07-5691374	0	1	0	0	0	28	0	0	1	0	1	1	0	0	0	0	1	0	0	2014	308	DRV	0	0	0	1	0	0	0	0	0	0	0	0	0	0	1	0	0	0	1	0	0	0	0	0	0	1	1
E10-PM505	0	0	1	0	0	47	1	0	0	0	1	1	0	0	0	0	1	0	0	2014	281	DRV	0	0	0	0	1	0	0	0	0	0	0	0	1	0	0	0	0	0	1	0	1	0	0	0	0	1	1
B02-2283PE1415	1	1	0	0	1	31	1	0	0	0	1	1	0	0	0	0	1	0	0	2014	208	DRV	0	0	0	0	1	0	0	0	0	0	0	0	1	0	0	0	0	0	1	0	0	0	0	0	1	0	0
E10-PA507	0	0	1	0	0	44	0	0	1	0	1	1	0	0	0	0	1	0	0	2014	63	DRV	0	0	0	0	0	1	0	0	0	0	0	0	0	0	0	1	0	0	0	1	0	0	0	0	0	1	1
B02-2358RG1416	0	1	0	0	1	56	1	0	0	0	1	1	0	0	0	0	1	0	0	2014	138	DRV	0	0	0	0	1	0	0	0	0	0	0	0	1	0	0	0	0	1	0	0	0	0	0	0	0	1	1
B00-DR487N	0	1	0	0	0	32	0	0	1	0	1	1	0	0	0	0	1	0	0	2014	226	DRV	0	0	0	0	1	0	0	0	0	0	0	0	0	0	0	0	1	0	1	0	0	0	0	0	0	1	1
E06-E195	1	0	1	0	1	32	1	0	0	0	1	1	0	0	0	0	1	0	0	2014	120	DRV	0	0	0	0	0	0	0	0	0	0	0	1	1	0	0	0	0	0	1	0	0	0	0	0	0	1	1
F09-JSF260474	1	0	0	1	1	40	1	0	0	0	0	0	0	0	0	1	0	0	0	2014	66	ATV	1	0	0	0	0	0	1	0	0	0	0	0	1	0	0	0	0	1	0	0	0	0	0	0	0	1	1
F09-SRF161080	0	0	0	1	1	34	1	0	0	0	0	0	0	0	0	0	1	0	0	2014	128	DRV	1	0	0	0	1	0	0	0	0	0	0	0	0	0	0	1	0	0	1	0	0	0	0	0	0	1	1
E06-E198	0	0	1	0	0	48	1	0	0	0	1	1	0	0	0	1	0	0	0	2014	3	ATV	0	0	0	0	0	0	0	0	0	0	0	1	0	0	0	1	0	1	0	0	0	0	0	0	0	1	1
F09-ACF231077	0	0	0	1	1	37	1	0	0	0	0	0	0	0	0	1	0	0	0	2014	146	ATV	1	0	0	1	0	0	0	0	0	0	0	0	0	1	0	0	0	1	0	0	0	0	0	0	0	1	1
E06-E203	0	0	1	0	0	45	1	0	0	0	1	1	0	0	0	0	1	0	0	2014	2	DRV	0	0	0	0	0	0	0	0	0	0	0	1	1	0	0	0	0	0	1	0	0	0	0	0	0	1	1
F09-CPF170385	1	0	0	1	1	29	1	0	0	0	1	1	0	0	0	0	1	0	0	2014	17	DRV	0	0	0	0	0	0	1	0	0	0	0	0	1	0	0	0	0	0	1	0	1	1	0	0	0	1	1
F09-DCF131166	0	0	0	1	1	48	1	0	0	0	0	0	0	0	0	1	0	0	0	2014	59	ATV	1	0	0	0	0	0	0	0	0	0	1	0	0	0	1	0	0	1	0	0	1	0	0	0	0	1	1
A13-ACTI474SP	1	1	0	0	1	39	1	0	0	0	1	1	0	0	0	0	1	0	0	2014	23	DRV	0	0	0	0	0	0	0	0	0	0	0	1	0	1	0	0	0	0	1	0	1	0	0	0	0	1	1
C05-285	0	1	0	0	0	53	0	0	1	0	1	1	0	0	0	1	0	0	0	2014	302	ATV	0	0	0	0	1	0	0	0	0	0	0	0	0	0	0	1	0	1	0	0	0	0	0	0	0	1	1
C05-280	1	1	0	0	0	33	0	0	1	0	1	1	0	0	0	1	0	0	0	2014	116	ATV	0	0	0	0	1	0	0	0	0	0	0	0	0	0	0	0	1	1	0	0	0	0	0	0	0	1	1
E10-PM510	0	0	1	0	0	50	0	0	0	1	1	1	0	0	0	1	0	0	0	2014	85	ATV	0	0	0	0	1	0	0	0	0	0	0	0	0	0	0	1	0	1	0	0	0	0	0	0	0	1	1
F00-FG271172	0	0	0	1	0	42	0	0	1	0	1	1	0	0	0	0	1	0	0	2015	262	DRV	0	0	0	0	1	0	0	0	0	0	0	0	1	0	0	0	0	0	1	0	0	0	0	0	0	1	1
F00-VC121281	0	0	0	1	0	33	0	0	1	0	1	1	0	0	0	0	1	0	0	2014	6	DRV	0	0	0	0	1	0	0	0	0	0	0	0	0	0	0	1	0	0	1	0	0	0	0	0	0	1	1
E08-TRESPR54	0	0	1	0	0	41	0	0	1	0	1	1	0	0	0	0	1	0	0	2014	141	DRV	0	0	0	1	0	0	0	0	0	0	0	0	0	0	1	0	0	0	1	0	0	0	0	0	1	0	0
A00-BRMN0714	1	1	0	0	1	27	1	0	0	0	1	1	0	0	0	0	1	0	0	2014	118	DRV	0	0	0	0	0	0	0	0	0	0	0	1	1	0	0	0	0	0	1	0	0	0	0	0	0	1	1
E06-E204	1	0	1	0	1	41	1	0	0	0	1	1	0	0	0	0	1	0	0	2014	120	DRV	0	0	0	0	0	0	0	0	0	0	0	1	1	0	0	0	0	0	1	0	0	0	0	0	0	1	1
E06-E207	1	0	1	0	0	21	1	0	0	0	1	1	0	0	0	0	1	0	0	2014	80	DRV	0	0	0	0	0	0	0	0	0	0	0	1	1	0	0	0	0	0	1	0	0	0	0	0	0	1	1
E06-E209	0	0	1	0	0	61	0	0	1	0	1	1	0	0	0	0	1	0	0	2014	206	DRV	0	0	0	0	0	1	0	0	0	0	0	0	1	0	0	0	0	0	1	0	1	0	0	0	0	1	1
A00-TGMR0714	0	1	0	0	0	59	0	0	1	0	1	1	0	0	0	0	1	0	0	2014	9	DRV	0	0	0	0	0	0	0	0	0	0	0	1	1	0	0	0	0	0	0	1	1	0	0	0	0	1	1
A00-AISN0714	0	1	0	0	1	39	1	0	0	0	0	0	0	0	0	1	0	0	0	2014	135	ATV	1	0	0	0	0	0	0	0	0	0	0	1	1	0	0	0	0	1	0	0	0	0	0	0	0	1	1
B12-MCZN21	0	1	0	0	0	27	1	0	0	0	1	1	0	0	0	0	1	0	0	2014	195	DRV	0	0	0	0	0	1	0	0	0	0	0	0	1	0	0	0	0	0	1	0	0	0	0	0	0	1	1
C05-283	1	1	0	0	0	60	1	0	0	0	1	1	0	0	0	0	1	0	0	2014	349	DRV	0	0	0	1	0	0	0	0	0	0	0	0	0	0	0	1	0	0	1	0	0	0	0	0	0	1	1
D05-EN-223	1	0	1	0	1	34	1	0	0	0	1	1	0	0	0	0	1	0	0	2014	182	DRV	0	0	0	1	0	0	0	0	0	0	0	0	1	0	0	0	0	0	1	0	1	0	0	0	0	1	1
B12-PODL22	0	1	0	0	0	42	0	0	0	1	1	1	0	0	1	0	0	0	0	2014	47	LPV	0	0	0	0	1	0	0	0	0	0	0	0	0	0	0	1	0	1	0	0	0	0	0	0	0	1	1
B02-2012MA160567	1	1	0	0	0	45	0	0	0	1	1	1	0	0	0	1	0	0	0	2012	31	ATV	0	0	0	0	0	0	0	0	0	0	0	1	1	0	0	0	0	1	0	0	0	0	0	0	1	0	0
B02-5472NS1342	1	1	0	0	0	41	1	0	0	0	1	1	0	0	0	1	0	0	0	2013	3	ATV	0	0	0	0	1	0	0	0	0	0	0	0	1	0	0	0	0	1	0	0	0	0	0	0	1	0	0
B02-2012OFA041248	0	1	0	0	0	64	1	0	0	0	0	0	0	0	1	0	0	0	0	2012	86	LPV	1	0	0	0	0	0	0	0	0	0	0	1	1	0	0	0	0	1	0	0	0	0	0	0	1	0	0
C00-BNVL14CR1	0	1	0	0	0	58	1	0	0	0	0	0	0	0	0	1	0	0	0	2014	50	ATV	1	0	0	0	0	1	0	0	0	0	0	0	0	0	1	0	0	1	0	0	0	0	0	0	0	1	1
E08-TRESPR72	1	0	1	0	0	28	1	0	0	0	1	1	0	0	0	0	1	0	0	2014	68	DRV	0	0	0	0	1	0	0	0	0	0	0	0	0	0	0	1	0	0	1	0	0	0	0	0	0	1	1
B00-GD488N	1	1	0	0	0	35	1	0	0	0	1	1	0	0	0	0	1	0	0	2014	118	DRV	0	0	0	0	1	0	0	0	0	0	0	0	0	0	0	1	0	0	1	0	0	0	0	0	1	0	0
A15-B2004	0	1	0	0	1	49	1	0	0	0	1	1	0	0	0	0	1	0	0	2014	62	DRV	0	0	0	0	1	0	0	0	0	0	0	0	0	0	1	0	0	1	0	0	0	0	0	0	0	1	1
C00-AHRS02GA1	1	1	0	0	1	32	0	0	0	1	1	1	0	0	0	1	0	0	0	2014	233	ATV	0	0	0	0	0	0	1	0	0	0	0	0	1	0	0	0	0	1	0	0	0	0	0	0	0	1	1
A00-ZNRN0914	0	1	0	0	0	60	0	0	1	0	1	1	0	0	0	0	1	0	0	2014	214	DRV	0	0	0	0	0	1	0	0	0	0	0	0	1	0	0	0	0	0	1	0	0	0	1	0	0	1	1
A00-DBMU0714	0	1	0	0	0	41	1	0	0	0	1	1	0	0	0	0	1	0	0	2014	132	DRV	0	0	0	0	0	0	0	0	0	0	0	1	1	0	0	0	0	0	1	0	1	0	0	0	0	1	0
A15-B1982	0	1	0	0	0	58	1	0	0	0	1	1	0	0	0	0	1	0	0	2014	15	DRV	0	0	0	0	0	1	0	0	0	0	0	0	0	0	0	1	0	1	0	0	0	0	0	0	0	1	1
F00-DR240155	0	0	0	1	0	59	1	0	0	0	1	1	0	0	0	0	1	0	0	2014	164	DRV	0	0	0	0	0	0	0	0	0	0	0	1	0	0	0	1	0	0	0	1	0	0	0	0	0	1	1
C00-PLGO24GN1	0	1	0	0	0	67	0	0	0	1	1	1	0	0	0	1	0	0	0	2014	49	ATV	0	0	0	0	0	0	0	0	1	0	0	0	1	0	0	0	0	1	0	0	0	0	0	0	0	1	1
A00-FDMU0714	0	1	0	0	0	52	0	0	1	0	1	1	0	0	0	0	1	0	0	2014	37	DRV	0	0	0	0	1	0	0	0	0	0	0	0	1	0	0	0	0	0	1	0	1	0	0	0	0	1	1
C05-279	0	1	0	0	0	41	0	0	1	0	1	1	0	0	0	1	0	0	0	2014	308	ATV	0	0	0	0	1	0	0	0	0	0	0	0	0	0	0	0	1	1	0	0	0	0	0	0	0	1	1
B05-184TG	0	1	0	0	1	47	1	0	0	0	1	1	0	0	0	0	1	0	0	2014	118	DRV	0	0	0	0	1	0	0	0	0	0	0	0	1	0	0	0	0	0	0	1	0	0	0	0	0	1	1
D12-053	1	0	1	0	1	34	1	0	0	0	1	1	0	0	0	0	1	0	0	2013	35	DRV	0	0	0	0	0	0	0	0	0	0	0	1	1	0	0	0	0	0	0	1	0	0	0	0	0	1	1
D12-054	0	0	1	0	0	44	0	0	1	0	1	1	0	0	0	0	1	0	0	2013	130	DRV	0	0	0	0	0	0	0	0	0	0	0	1	1	0	0	0	0	0	1	0	0	0	0	0	0	1	1
C04-PRVR29PN1	0	1	0	0	0	34	0				1	1	0	0	0	0	1	0	0	2014	327	DRV	0	0	0	0	0	0	1	0	0	0	0	0	0	0	0	1	0	0	1	0	0	0	0	0	0	1	1
D12-055	0	0	1	0	0	56	1	0	0	0	1	1	0	0	0	0	1	0	0	2013	160	DRV	0	0	0	0	0	1	0	0	0	0	0	0	0	0	0	1	0	0	1	0	0	0	0	0	0	1	1
A06-MT8909	0	1	0	0	0	30	0	0	0	1	1	1	0	0	0	0	1	0	0	2014	136	DRV	0	0	0	0	1	0	0	0	0	0	0	0	0	0	0	1	0	1	0	0	0	0	0	0	0	1	1
A06-MVE2091	1	1	0	0	0	35	0	0	1	0	1	1	0	0	0	0	1	0	0	2014	43	DRV	0	0	0	0	1	0	0	0	0	0	0	0	0	0	0	0	1	0	1	0	0	0	0	0	1	0	0
B05-196MTJ	1	1	0	0	0	38	0	0	1	0	1	1	0	0	0	0	1	0	0	2014	225	DRV	0	0	0	0	1	0	0	0	0	0	0	0	0	0	1	0	0	0	0	1	0	0	0	0	0	1	1
D08-0DF12I	1	0	1	0	1	33	1	0	0	0	1	1	0	0	0	1	0	0	0	2014	1	ATV	0	0	0	1	0	0	0	0	0	0	0	0	1	0	0	0	0	1	0	0	0	0	0	0	0	1	1
D08-CM05M05D	0	0	1	0	0	56	0	0	1	0	1	1	0	0	0	0	1	0	0	2014	243	DRV	0	0	0	0	0	1	0	0	0	0	0	0	0	0	0	1	0	0	0	1	0	0	0	0	0	1	1
C05-296	0	1	0	0	0	57	0	0	1	0	0	0	0	0	0	0	1	0	0	2014	228	DRV	1	0	0	0	0	1	0	0	0	0	0	0	0	0	1	0	0	0	1	0	0	0	0	0	0	1	1
B12-FBTR25	0	1	0	0	0	26	0	0	0	1	1	1	0	0	0	0	1	0	0	2014	20	DRV	0	0	0	0	1	0	0	0	0	0	0	0	0	0	0	0	1	0	1	0	0	0	0	0	0	1	1
E12-A09	0	0	1	0	0	53	0	0	1	0	1	1	0	0	0	1	0	0	0	2014	130	ATV	0	0	0	0	1	0	0	0	0	0	0	0	0	0	0	1	0	1	0	0	0	0	0	0	0	1	1
C05-294	0	1	0	0	1	45	0	1	0	0	1	1	0	0	0	0	1	0	0	2014	229	DRV	0	0	0	1	0	0	0	0	0	0	0	0	0	0	1	0	0	0	1	0	0	0	0	0	0	1	0
A07-NNGB14AO	0	1	0	0	0	44	1	0	0	0	0	0	0	0	1	0	0	0	0	2014	106	LPV	1	0	0	1	0	0	0	0	0	0	0	0	0	0	1	0	0	1	0	0	0	0	0	0	0	1	1
E12-A22	0	0	1	0	0	27	1	0	0	0	1	1	0	0	0	1	0	0	0	2014	202	ATV	0	0	0	1	0	0	0	0	0	0	0	0	0	0	1	0	0	1	0	0	0	0	0	0	0	1	1
E06-E212	0	0	1	0	0	43	1	0	0	0	1	1	0	0	0	0	1	0	0	2014	234	DRV	0	0	0	0	0	0	0	0	0	0	0	1	1	0	0	0	0	0	1	0	0	0	0	0	0	1	1
E06-E213	1	0	1	0	0	35	1	0	0	0	1	1	0	0	0	0	1	0	0	2014	78	DRV	0	0	0	0	1	0	0	0	0	0	0	0	1	0	0	0	0	0	1	0	0	0	0	1	0	0	1
E07-SM1676	0	0	1	0	0	43	0	0	1	0	1	1	0	0	0	0	1	0	0	2014	317	DRV	0	0	0	0	1	0	0	0	0	0	0	0	0	0	0	1	0	0	0	1	0	0	0	0	0	1	1
E06-E214	1	0	1	0	0	32	0	1	0	0	1	1	0	0	0	0	1	0	0	2014	206	DRV	0	0	0	0	1	0	0	0	0	0	0	0	1	0	0	0	0	0	1	0	0	0	0	0	0	1	1
E06-E215	1	0	1	0	1	39	1	0	0	0	0	0	0	0	0	0	1	0	0	2014		DRV	1	0	0	0	1	0	0	0	0	0	0	0	1	0	0	0	0	0	0	1	1	0	0	0	0	1	1
F00-CT100859	0	0	0	1	0	55	0	0	0	1	1	1	0	0	0	0	1	0	0	2014	40	DRV	0	0	0	0	0	1	0	0	0	0	0	0	0	0	0	1	0	0	0	1	0	0	0	0	0	1	1
F00-DM240385	0	0	0	1	0	29	0	0	1	0	1	1	0	0	0	0	1	0	0	2014	293	DRV	0	0	0	1	0	0	0	0	0	0	0	0	0	0	0	1	0	0	1	0	0	0	0	0	0	1	1
F00-GG030165	0	0	0	1	0	49	0	0	0	1	1	1	0	0	0	0	1	0	0	2014	85	DRV	0	0	0	0	0	1	0	0	0	0	0	0	0	0	0	1	0	0	1	0	0	0	0	0	0	1	1
E06-E219	0	0	1	0	0	59	1	0	0	0	1	1	0	0	0	0	1	0	0	2014	74	DRV	0	0	0	0	0	1	0	0	0	0	0	0	1	0	0	0	0	0	1	0	1	0	0	0	0	1	1
E04-349	0	0	1	0	0	52	1	0	0	0	1	1	0	0	0	1	0	0	0	2014	7	ATV	0	0	0	0	0	0	0	0	0	0	0	1	0	0	0	1	0	1	0	0	0	0	0	0	0	1	1
D12-064	0	0	1	0	0	44	0	1	0	0	1	1	0	0	0	1	0	0	0	2015	347	ATV	0	0	0	1	0	0	0	0	0	0	0	0	0	0	0	1	0	1	0	0	0	0	0	0	0	1	1
E12-A35	0	0	1	0	0	36	1	0	0	0	1	1	0	0	0	0	1	0	0	2014	81	DRV	0	0	0	0	1	0	0	0	0	0	0	0	0	0	1	0	0	0	1	0	0	0	0	0	0	1	1
A00-LDSPA1014	1	1	0	0	0	48	0				1	1	0	0	0	0	1	0	0	2014	306	DRV	0	0	0	0	0	0	0	0	0	0	0	1	1	0	0	0	0	0	1	0	0	0	0	0	0	1	0
C05-299	0	1	0	0	0	22	0	0	1	0	1	1	0	0	0	0	1	0	0	2014	315	DRV	0	0	0	0	0	0	0	1	0	0	0	0	0	0	0	1	0	0	1	0	0	0	0	0	0	1	1
E04-362	0	0	1	0	0	44	0	0	1	0	1	1	0	0	0	0	1	0	0	2014	304	DRV	0	0	0	0	0	0	0	0	0	0	0	1	0	0	0	0	1	1	0	0	0	0	0	0	0	1	1
B07-5691387	1	1	0	0	1	30	0	0	0	1	1	1	0	0	0	0	1	0	0	2014	6	DRV	0	0	0	0	1	0	0	0	0	0	0	0	0	0	1	0	0	1	0	0	0	0	0	0	0	1	1
E06-E225	0	0	1	0	0	46	1	0	0	0	1	1	0	0	0	0	1	0	0	2014	81	DRV	0	0	0	0	0	0	0	0	0	0	0	1	1	0	0	0	0	0	1	0	1	0	0	0	0	1	1
E06-E226	0	0	1	0	1	44	1	0	0	0	1	1	0	0	0	0	1	0	0	2014	202	DRV	0	0	0	0	1	0	0	0	0	0	0	0	1	0	0	0	0	0	1	0	0	0	0	0	0	1	1
E06-E221	0	0	1	0	0	55	1	0	0	0	1	1	0	0	0	0	1	0	0	2014	29	DRV	0	0	0	0	0	1	0	0	0	0	0	0	0	0	0	0	1	0	1	0	1	1	0	0	0	1	1
E06-E228	1	0	1	0	0	20	1	0	0	0	1	1	0	0	0	0	1	0	0	2014	171	DRV	0	0	0	0	1	0	0	0	0	0	0	0	1	0	0	0	0	0	1	0	0	0	0	0	0	1	1
E07-PB1679	0	0	1	0	0	28	0	0	1	0	1	1	0	0	0	0	1	0	0	2014	3	DRV	0	0	0	0	0	1	0	0	0	0	0	0	0	0	0	0	1	1	0	0	0	0	0	0	0	1	1
A06-DLL2141	0	1	0	0	0	48	0	0	1	0	1	1	0	0	0	0	1	0	0	2014	176	DRV	0	0	0	0	0	0	0	0	0	0	0	1	0	0	0	1	0	0	1	0	0	0	0	0	1	0	0
D05-MA-229	0	0	1	0	0	64	1	0	0	0	1	1	0	0	0	0	1	0	0	2014	126	DRV	0	0	0	0	0	0	0	0	1	0	0	0	0	1	0	0	0	0	1	0	0	0	0	1	0	0	1
D05-CG-232	0	0	1	0	0	53	0	0	1	0	1	1	0	0	0	0	1	0	0	2014	86	DRV	0	0	0	1	0	0	0	0	0	0	0	0	0	0	1	0	0	0	1	0	0	0	0	0	0	1	1
D05-PL-233	0	0	1	0	0	38	0	1	0	0	1	1	0	0	0	1	0	0	0	2014	104	ATV	0	0	0	1	0	0	0	0	0	0	0	0	0	1	0	0	0	1	0	0	0	0	0	0	0	1	0
C05-301	0	1	0	0	0	46	0	0	1	0	1	1	0	0	0	1	0	0	0	2014	96	ATV	0	0	0	0	0	1	0	0	0	0	0	0	0	0	0	1	0	1	0	0	0	0	0	0	0	1	1
A01-CHG2014	0	1	0	0	0	37	0	0	1	0	1	1	0	0	0	0	1	0	0	2014	11	DRV	0	0	0	0	1	0	0	0	0	0	0	0	0	0	0	0	1	0	1	0	0	0	0	0	0	1	1
D09-201421	0	0	1	0	0	37	1	0	0	0	1	1	0	0	0	0	1	0	0	2014	37	DRV	0	0	0	0	1	0	0	0	0	0	0	0	0	0	0	1	0	0	0	1	0	0	0	0	0	1	1
F00-RF170367	1	0	0	1	0	47	0	0	1	0	1	1	0	0	0	0	1	0	0	2014	40	DRV	0	0	0	1	0	0	0	0	0	0	0	0	0	1	0	0	0	0	0	1	0	0	0	0	0	1	1
D04-BEKHA	1	0	1	0	1	40	1	0	0	0	0	0	0	0	0	0	1	0	0	2015	103	DRV	1	0	0	0	0	0	0	0	0	0	1	0	0	1	0	0	0	0	1	0	0	0	0	0	0	1	1
B00-GS505N	0	1	0	0	0	42	0	0	1	0	1	1	0	0	0	0	1	0	0	2014	60	DRV	0	0	0	0	1	0	0	0	0	0	0	0	1	0	0	0	0	0	1	0	0	0	0	0	1	0	1
B02-78RF1503	1	1	0	0	0	36	1	0	0	0	1	1	0	0	0	0	1	0	0	2014	345	DRV	0	0	0	0	0	0	0	0	0	0	0	1	1	0	0	0	0	1	0	0	0	0	0	0	0	1	1
B02-61PP1505	0	1	0	0	0	53	0	0	1	0	1	1	0	0	0	0	1	0	0	2014	189	DRV	0	0	0	0	0	1	0	0	0	0	0	0	1	0	0	0	0	1	0	0	0	0	0	0	1	0	1
B02-1501DA7501	0	1	0	0	0	40	0	0	1	0	0	0	0	0	0	0	1	0	0	2015	88	DRV	1	0	0	0	1	0	0	0	0	0	0	0	1	0	0	0	0	1	0	0	0	0	0	0	1	0	1
D04-SCAN	0	0	1	0	0	39	0	0	1	0	1	1	0	0	0	1	0	0	0	2015	336	ATV	0	0	0	0	0	1	0	0	0	0	0	0	0	0	0	0	1	1	0	0	0	0	0	0	1	0	0
B02-81LA1516	0	1	0	0	0	33	1	0	0	0	0	0	0	0	0	0	1	0	0	2015	68	DRV	1	0	0	0	0	0	0	0	0	0	0	1	1	0	0	0	0	1	0	0	1	0	0	0	1	0	1
B00-FP516N	0	1	0	0	0	48	1	0	0	0	1	1	0	0	0	0	1	0	0	2015	63	DRV	0	0	0	0	0	1	0	0	0	0	0	0	0	0	0	1	0	0	1	0	0	0	0	0	0	1	1
C00-RCLC19CI1	0	1	0	0	0	46	0	1	0	0	1	1	0	0	0	1	0	0	0	2015	67	ATV	0	0	0	0	1	0	0	0	0	0	0	0	1	0	0	0	0	1	0	0	0	0	0	0	0	1	0
C05-311	0	1	0	0	0	52	1	0	0	0	1	1	0	0	0	1	0	0	0	2015	165	ATV	0	0	0	1	0	0	0	0	0	0	0	0	0	0	1	0	0	1	0	0	0	1	0	0	0	1	1
C05-313	0	1	0	0	0	54	1	0	0	0	1	1	0	0	0	0	1	0	0	2015	7	DRV	0	0	0	0	0	0	0	0	0	1	0	0	0	0	1	0	0	0	1	0	1	1	0	0	0	1	1
C05-302	1	1	0	0	1	33	1	0	0	0	1	1	0	0	0	1	0	0	0	2015	215	ATV	0	0	0	1	0	0	0	0	0	0	0	0	0	0	1	0	0	1	0	0	0	0	0	0	0	1	0
C05-304	0	1	0	0	0	36	0	0	1	0	1	1	0	0	0	1	0	0	0	2015	21	ATV	0	0	0	0	0	1	0	0	0	0	0	0	0	0	0	1	0	1	0	0	0	0	0	0	1	0	0
C05-310	0	1	0	0	1	49	1	0	0	0	1	1	0	0	0	1	0	0	0	2015	278	ATV	0	0	0	0	1	0	0	0	0	0	0	0	0	0	1	0	0	1	0	0	0	0	0	0	1	0	0
B00-IIB523N	1	1	0	0	0	33	0	0	1	0	0	0	0	0	0	0	1	0	0	2015	169	DRV	1	0	0	0	0	1	0	0	0	0	0	0	0	0	0	0	1	0	1	0	0	0	0	0	1	0	0
E08-TRESPS07	0	0	1	0	0	38	0	0	1	0	1	1	0	0	0	0	1	0	0	2015	181	DRV	0	0	0	0	0	0	0	0	0	0	0	1	1	0	0	0	0	0	1	0	0	0	0	0	1	0	0
E08-TRESPS34	0	0	1	0	0	36	0	0	1	0	1	1	0	0	0	0	1	0	0	2015	38	DRV	0	0	0	0	1	0	0	0	0	0	0	0	0	0	0	1	0	0	1	0	0	0	0	0	0	1	1
F09-YERF250383	1	0	0	1	1	32	1	0	0	0	1	1	0	0	0	1	0	0	0	2015	8	ATV	0	0	0	1	0	0	0	0	0	0	0	0	1	0	0	0	0	1	0	0	0	0	0	0	0	1	1
F09-KNF121073	1	0	0	1	1	42	1	0	0	0	1	1	0	0	0	0	1	0	0	2015	41	DRV	0	0	0	1	0	0	0	0	0	0	0	0	1	0	0	0	0	0	0	1	1	0	0	0	0	1	1
E06-E237	0	0	1	0	0	73	1	0	0	0	0	0	0	0	0	0	1	0	0	2015	113	DRV	1	0	0	0	0	0	0	0	1	0	0	0	0	0	1	0	0	0	0	1	1	0	0	0	0	1	1
A15-B1995	0	1	0	0	0	62	0	0	0	1	1	1	0	0	0	0	1	0	0	2014		DRV	0	0	0	0	0	0	0	0	0	0	0	1	1	0	0	0	0	0	1	0	1	1	0	0	1	0	0
B11-TM82	0	1	0	0	0	33	0	0	1	0	1	1	0	0	0	0	1	0	0	2015	72	DRV	0	0	0	0	1	0	0	0	0	0	0	0	0	0	0	1	0	0	1	0	0	0	0	0	0	1	1
B11-FI76	0	1	0	0	0	39	0	1	0	0	1	1	0	0	0	0	1	0	0	2015	168	DRV	0	0	0	0	1	0	0	0	0	0	0	0	0	0	1	0	0	0	1	0	0	0	0	0	0	1	1
A13-CNAF515SP	0	1	0	0	0	50	1	0	0	0	1	1	0	0	0	0	1	0	0	2015	242	DRV	0	0	0	0	0	0	0	0	0	0	0	1	1	0	0	0	0	1	0	0	0	0	0	0	1	0	0
A05-Y92	0	1	0	0	0	30	0	0	1	0	1	1	0	0	0	0	1	0	0	2009	247	DRV	0	0	0	0	0	0	0	0	0	0	0	1	1	0	0	0	0	0	1	0	0	0	0	0	1	0	0
F09-SLF170854	1	0	0	1	1	61	1	0	0	0	1	1	0	0	0	0	1	0	0	2015	2	DRV	0	0	0	0	0	0	0	0	0	0	1	0	0	0	1	0	0	0	1	0	0	0	1	0	0	1	0
B02-83AM1528	1	1	0	0	1	32	1	0	0	0	0	0	0	0	0	1	0	0	0	2015	322	ATV	1	0	0	0	0	0	0	0	0	0	0	1	1	0	0	0	0	1	0	0	0	0	0	0	1	0	1
B02-85LS1529	1	1	0	0	0	30	1	0	0	0	1	1	0	0	0	0	1	0	0	2015	155	DRV	0	0	0	0	0	0	0	0	0	0	0	1	1	0	0	0	0	1	0	0	0	0	0	0	1	0	1
E06-E235	0	0	1	0	0	54	1	0	0	0	1	1	0	0	0	0	1	0	0	2015	48	DRV	0	0	0	0	1	0	0	0	0	0	0	0	1	0	0	0	0	0	1	0	0	0	0	0	0	1	1
D12-085	0	0	1	0	0	29	1	0	0	0	0	0	0	0	0	1	0	0	0	2015	259	ATV	1	0	0	1	0	0	0	0	0	0	0	0	0	0	0	1	0	1	0	0	0	0	0	0	0	1	1
D12-083	0	0	1	0	0	50	1	0	0	0	1	1	0	0	1	0	0	0	0	2013	70	LPV	0	0	0	0	1	0	0	0	0	0	0	0	0	0	1	0	0	1	0	0	0	0	0	0	0	1	1
D12-081	1	0	1	0	1	32	1	0	0	0	1	1	0	0	0	0	1	0	0	2014	266	DRV	0	0	0	0	0	0	1	0	0	0	0	0	1	0	0	0	0	0	1	0	0	0	0	0	1	0	0
E06-E245	0	0	1	0	0	51	1	0	0	0	1	1	0	0	0	0	1	0	0	2015	42	DRV	0	0	0	0	0	1	0	0	0	0	0	0	0	0	0	1	0	0	1	0	0	0	0	0	0	1	1
A06-TP2166	0	1	0	0	0	60	1	0	0	0	1	1	0	0	0	0	1	0	0	2015	3	DRV	0	0	0	0	1	0	0	0	0	0	0	0	0	0	0	1	0	1	0	0	0	0	0	0	0	1	1
A06-AA2172	0	1	0	0	0	30	0	0	1	0	1	1	0	0	0	0	1	0	0	2015	6	DRV	0	0	0	0	1	0	0	0	0	0	0	0	0	0	0	1	0	1	0	0	1	0	0	0	0	1	1
A15-B2022	1	1	0	0	0	44	1	0	0	0	1	1	0	0	0	0	1	0	0	2014	80	DRV	0	0	0	0	0	0	0	0	0	0	0	1	1	0	0	0	0	0	1	0	0	0	0	0	1	0	0
A15-B2015	0	1	0	0	0	44	1	0	0	0	1	1	0	0	0	0	1	0	0	2014	254	DRV	0	0	0	0	1	0	0	0	0	0	0	0	1	0	0	0	0	0	1	0	0	0	0	0	1	0	0
E00-RCOERO513	0	0	1	0	0	49	1	0	0	0	1	1	0	0	0	0	1	0	0	2015	50	DRV	0	0	0	0	0	0	0	0	0	0	0	1	1	0	0	0	0	0	1	0	0	0	0	0	0	1	1
E00-OLACCA524	0	0	1	0	1	21	1	0	0	0	1	1	0	0	0	0	1	0	0	2015		DRV	0	0	0	0	0	0	0	0	0	0	0	1	1	0	0	0	0	0	0	1	1	0	0	0	1	0	0
F00-LL120958	0	0	0	1	0	57	1	0	0	0	1	1	0	0	0	0	1	0	0	2015	87	DRV	0	0	0	0	0	1	0	0	0	0	0	0	0	0	0	1	0	0	0	1	0	0	0	0	0	1	1
F00-MV100977	0	0	0	1	0	38	0	0	0	1	1	1	0	0	0	0	1	0	0	2015	46	DRV	0	0	0	0	0	1	0	0	0	0	0	0	0	0	0	1	0	0	1	0	0	0	0	0	0	1	1
F00-SM180389	0	0	0	1	0	26	0	0	1	0	0	0	0	0	0	0	1	0	0	2015	266	DRV	1	0	0	0	1	0	0	0	0	0	0	0	0	0	1	0	0	0	1	0	0	0	0	0	0	1	1
C05-308	0	1	0	0	0	44	0	0	1	0	1	1	0	0	0	1	0	0	0	2015	97	ATV	0	0	0	1	0	0	0	0	0	0	0	0	0	0	0	1	0	1	0	0	0	0	0	0	0	1	1
B07-5691405	0	1	0	0	0	46	1	0	0	0	1	1	0	0	0	1	0	0	0	2015	16	ATV	0	0	0	0	0	1	0	0	0	0	0	0	0	0	0	1	0	1	0	0	0	0	0	0	0	1	1
D08-GN10M15D	0	0	1	0	0	47	0	0	1	0	1	1	0	0	0	1	0	0	0	2015	347	ATV	0	0	0	0	0	0	0	0	0	0	0	1	1	0	0	0	0	1	0	0	0	0	0	0	0	1	1
E13-PDFL09	0	0	1	0	0	35	0	0	1	0	1	1	0	0	0	1	0	0	0	2015	331	ATV	0	0	0	0	0	1	0	0	0	0	0	0	1	0	0	0	0	1	0	0	0	0	0	0	0	1	0
E13-MRLN012	1	0	1	0	1	28	1	0	0	0	1	1	0	0	0	1	0	0	0	2015	264	ATV	0	0	0	1	0	0	0	0	0	0	0	0	1	0	0	0	0	1	0	0	0	0	0	0	1	0	0
F09-PRF101182	0	0	0	1	1	33	0	1	0	0	1	1	0	0	0	1	0	0	0	2015	281	ATV	0	0	0	1	0	0	0	0	0	0	0	0	0	1	0	0	0	1	0	0	0	0	0	0	1	0	0
F09-DAAF220560	0	0	0	1	1	55	1	0	0	0	1	1	0	0	1	0	0	0	0	2015	34	LPV	0	0	0	0	0	0	0	0	0	0	1	0	1	0	0	0	0	1	0	0	0	0	0	0	0	1	1
F09-UCF240979	0	0	0	1	1	36	1	0	0	0	1	1	0	0	0	0	1	0	0	2015	6	DRV	0	0	0	0	0	0	0	0	0	0	1	0	0	0	1	0	0	1	0	0	0	0	0	0	0	1	1
B07-5691412	0	1	0	0	0	36	0	0	0	1	0	0	0	0	0	0	1	0	0	2015	31	DRV	1	0	0	0	1	0	0	0	0	0	0	0	0	0	0	1	0	0	1	0	0	0	0	0	0	1	1
F09-CSF271275	1	0	0	1	1	40	1	0	0	0	1	1	0	0	0	0	1	0	0	2015	54	DRV	0	0	0	1	0	0	0	0	0	0	0	0	1	0	0	0	0	0	1	0	0	0	0	0	0	1	1
F09-JGF030385	1	0	0	1	1	30	1	0	0	0	1	1	0	0	0	0	1	0	0	2015	7	DRV	0	0	0	1	0	0	0	0	0	0	0	0	1	0	0	0	0	0	1	0	0	0	0	0	0	1	1
F09-GRF150669	0	0	0	1	1	46	1	0	0	0	1	1	0	0	0	1	0	0	0	2015	78	ATV	0	0	0	0	0	0	0	0	0	0	1	0	0	1	0	0	0	1	0	0	0	0	0	0	0	1	1
A00-NRFA0915	0	1	0	0	0	31	0	0	0	1	0	0	0	0	0	1	0	0	0	2015	303	ATV	1	0	0	0	1	0	0	0	0	0	0	0	1	0	0	0	0	1	0	0	0	0	0	0	1	0	0
C00-BRAD21BE1	0	1	0	0	0	54	0	0	1	0	1	1	0	0	0	0	1	0	0	2015	10	DRV	0	0	0	1	0	0	0	0	0	0	0	0	0	0	0	1	0	0	1	0	0	0	0	0	0	1	0
E13-SLEV017	0	0	1	0	0	26	1	0	0	0	1	1	0	0	0	1	0	0	0	2015	122	ATV	0	0	0	0	1	0	0	0	0	0	0	0	1	0	0	0	0	1	0	0	0	0	0	0	0	1	1
D01-DP97	0	0	1	0	0	44	0	0	1	0	1	1	0	0	0	1	0	0	0	2011	196	ATV	0	0	0	0	0	0	0	0	0	0	0	1	1	0	0	0	0	1	0	0	0	0	0	0	1	0	0
A15-B2038	0	1	0	0	0	50	0	1	0	0	1	1	0	0	0	0	1	0	0	2015	133	DRV	0	0	0	0	0	1	0	0	0	0	0	0	0	0	1	0	0	0	1	0	0	0	0	0	1	0	0
F00-CL290591	0	0	0	1	0	24	0	0	0	1	1	1	0	0	0	0	1	0	0	2015	57	DRV	0	0	0	0	0	0	0	0	0	0	0	1	0	0	0	1	0	0	0	1	0	0	0	0	0	1	1
D09-201515	0	0	1	0	0	53	1	0	0	0	1	1	0	0	0	0	1	0	0	2015	283	DRV	0	0	0	0	1	0	0	0	0	0	0	0	1	0	0	0	0	0	1	0	0	0	0	0	1	0	1
E13-YR021	0	0	1	0	0	41	1	0	0	0	1	1	0	0	0	1	0	0	0	2015	346	ATV	0	0	0	0	1	0	0	0	0	0	0	0	1	0	0	0	0	1	0	0	0	0	0	0	1	0	1
C04-RBGO26PA1	0	1	0	0	0	34	0	0	1	0	1	1	0	0	0	0	1	0	0	2015	72	DRV	0	0	0	0	1	0	0	0	0	0	0	0	0	0	0	1	0	0	1	0	0	0	0	0	0	1	1
A06-MK2186	1	1	0	0	1	25	1	0	0	0	1	1	0	0	1	0	0	0	0	2015	306	LPV	0	0	0	1	0	0	0	0	0	0	0	0	1	0	0	0	0	1	0	0	0	0	0	0	1	0	1
A06-LG2201	0	1	0	0	0	51	0	0	1	0	0	0	0	0	0	1	0	0	0	2015	318	ATV	1	0	0	0	1	0	0	0	0	0	0	0	0	0	0	1	0	1	0	0	1	0	0	0	1	0	0
E11-175-TIPA	0	0	1	0	0	40	0	0	1	0	1	1	0	0	0	0	1	0	0	2015	129	DRV	0	0	0	0	1	0	0	0	0	0	0	0	0	0	0	1	0	1	0	0	0	0	0	0	0	1	1
B02-70TV1548	0	1	0	0	0	45	1	0	0	0	1	1	0	0	0	0	1	0	0	2015	7	DRV	0	0	0	0	1	0	0	0	0	0	0	0	0	0	0	1	0	1	0	0	0	0	0	0	1	0	0
E06-E255	1	0	1	0	1	43	1	0	0	0	1	1	0	0	0	0	1	0	0	2015	201	DRV	0	0	0	0	1	0	0	0	0	0	0	0	0	0	0	1	0	0	1	0	0	0	0	0	0	1	1
E11-177-TEPA	0	0	1	0	0	42	1	0	0	0	1	1	0	0	0	0	1	0	0	2015	169	DRV	0	0	0	0	0	1	0	0	0	0	0	0	0	0	1	0	0	0	0	1	0	0	0	0	0	1	1
[truncated: 26 more columns]
